# Supplementary material for: Changes in physicochemical properties and microbial community succession during leaf stacking fermentation
Source: AMB Express. 2023 Nov 22;13:132. doi: 10.1186/s13568-023-01642-8 (PMC10665287; doi:10.1186/s13568-023-01642-8)
Supplement: Supplementary file 2 — Supplementary Material 2 [file 13568_2023_1642_MOESM2_ESM.xls]

## Sheet: title page
Supplementary Material
Journal Name: AMB Express
Article Title: Changes in physicochemical properties and microbial community succession during leaf stacking fermentation
Authors: Guanghai Zhang, Lu Zhao, Wei Li, Heng Yao, Canhua Lu, Gaokun Zhao, Yuping Wu, Yongping Li, Guanghui Kong*
* Correspondence: Guanghui Kong, 13908776036@163.com, Yunnan Academy of Tobacco Agricultural Sciences, Kunming, Yunnan, 650021, China

## Sheet: Table S1
Table S1 The corresponding information of volatile aroma components determined by GC–MS analysis.
ID	Name	Chemical formula
VAC1	1-Penten-3-one	C5H8O
VAC2	2,3-Pentanedione	C5H8O2
VAC3	Valeraldehyde	C5H10O
VAC4	3-hydroxy-2-Butanone	CH3CH(OH)COCH3
VAC5	3-Methyl-1-butanol	C5H12O
VAC6	Pyridine	C5H5N
VAC7	3-Methyl-2-butena	C5H8O
VAC8	N-hexanal	C6H12O
VAC9	Furfural	C5H4O2
VAC10	2-Furanmethanol	C5H6O2
VAC11	4-Cyclopentene-1,3-dione	C5H4O2
VAC12	2-Acetyl-1-pyrroline	C6H9NO
VAC13	Butyrolactone	C4H6O2
VAC14	6-Methyl-2-heptanone	C8H16O
VAC15	Benzaldehyde	C7H6O
VAC16	5-Hepten-2-one, 6-methyl-	C8H14O
VAC17	Benzyl alcohol	C7H8O
VAC18	Benzeneacetaldehyde	C8H8O
VAC19	Linalool	C10H18O
VAC20	Phenethyl alcohol	C8H10O
VAC21	2,6,6-Trimethy1-2-cryclohexene-1,4-done	C9H12O2
VAC22	2,6-Nonadiendienal,(E,E)	C9H14O
VAC23	β-cyclocitral	C10H16O
VAC24	2,3-dihydrobenzofuran	C8H8O
VAC25	Indole	C8H7N
VAC26	6,8-Nonadien-2-one,8-methyl-5-(1-methylethyl)-, (6E)-	C13H22O
VAC27	Damascenone	C13H18O
VAC28	beta-damascone	C13H20O
VAC29	Geranyl acetone	C13H22O?
VAC30	Cyclohexanone, 2,3-dimethyl-2-(3-oxobutyl)-	C12H20O2
VAC31	beta-ionone 5,6-epoxide	C13H20O2
VAC32	2(4H)-Benzofuranone, 5,6,7,7a-tetrahydro-4,4,7a-trimethyl-	C11H16O2?
VAC33	Megastigmatrienone1	C13H18O
VAC34	Megastigmatrienone2	C13H18O
VAC35	Megastigmatrienone3	C13H18O
VAC36	Megastigmatrienone4	C13H18O
VAC37	Solavetivone	C15H22O
VAC38	Neophytadiene	C20H38
VAC39	5,9,13-Pentadecatrien-2-one, 6,10,14-trimethyl-, (E,E)-	C18H30O
VAC40	Thunbergol	C20H34O
VAC41	4,8,13-Cyclotetradecatriene-1,3-diol, 1,5,9-trimethyl-12-(1-methylethyl)- trimethyl-12-(1-methylethyl)-	C20H34O2
VAC42	Cibai trienediol2	C20H34O3
VAC43	Cibai trienediol3	C20H34O4
VAC44	Cibai trienediol4	C20H34O5

## Sheet: Table S2(a)
Table S2(a). Genus identified as core bacterial community of different fermentation stages in Puer origin. The column shows the mean relative abundance (occupancy of samples) across core genera.
Genus	F0	F1	F2	F3	F4	F5	Overall
Pseudomonas	9.58% (100.00%)	10.43% (100.00%)	10.94% (100.00%)	4.80% (100.00%)	9.59% (100.00%)	65.24% (100.00%)	18.43% (100.00%)
Staphylococcus	1.00% (100.00%)	1.07% (100.00%)	0.93% (100.00%)	8.37% (100.00%)	62.76% (100.00%)	25.77% (100.00%)	16.65% (100.00%)
Sphingomonas	1.10% (100.00%)	1.81% (100.00%)	2.27% (100.00%)	1.81% (100.00%)	0.28% (100.00%)	0.22% (100.00%)	1.25% (100.00%)
Stenotrophomonas	0.18% (100.00%)	0.22% (100.00%)	0.34% (100.00%)	0.12% (100.00%)	0.21% (100.00%)	0.17% (100.00%)	0.21% (100.00%)
Mitochondria	17.91% (100.00%)	15.39% (100.00%)	10.15% (100.00%)	6.52% (100.00%)	3.46% (100.00%)	2.25% (100.00%)	9.28% (100.00%)
Chloroplast	50.83% (100.00%)	40.11% (100.00%)	27.07% (100.00%)	17.05% (100.00%)	19.75% (100.00%)	5.27% (100.00%)	26.68% (100.00%)
Bacillus	0.66% (100.00%)	0.58% (100.00%)	0.66% (100.00%)	1.92% (100.00%)	<0.01% (66.67%)	<0.01% (66.67%)	0.64% (88.89%)
Exiguobacterium	0.17% (100.00%)	0.04% (66.67%)	1.20% (100.00%)	1.79% (100.00%)	0.00% (0.00%)	0.00% (0.00%)	0.53% (61.11%)
Microvirga	0.25% (100.00%)	0.51% (100.00%)	1.15% (100.00%)	1.17% (100.00%)	0.00% (0.00%)	0.00% (0.00%)	0.51% (66.67%)
Skermanella	0.24% (100.00%)	0.65% (100.00%)	1.01% (100.00%)	0.94% (100.00%)	0.00% (0.00%)	0.00% (0.00%)	0.47% (66.67%)
Massilia	0.32% (100.00%)	0.36% (100.00%)	0.90% (100.00%)	1.11% (100.00%)	0.01% (100.00%)	0.02% (100.00%)	0.45% (100.00%)
Streptomyces	0.11% (100.00%)	0.25% (100.00%)	0.84% (100.00%)	1.38% (100.00%)	0.00% (0.00%)	<0.01% (33.33%)	0.43% (72.22%)
Acinetobacter	0.59% (100.00%)	0.28% (100.00%)	0.15% (100.00%)	0.93% (100.00%)	0.04% (100.00%)	0.03% (100.00%)	0.34% (100.00%)
Methylobacterium-Methylorubrum	0.28% (100.00%)	0.50% (100.00%)	0.66% (100.00%)	0.48% (100.00%)	0.04% (100.00%)	0.06% (100.00%)	0.34% (100.00%)
Devosia	0.24% (100.00%)	0.36% (100.00%)	0.71% (100.00%)	0.59% (100.00%)	0.00% (0.00%)	0.00% (0.00%)	0.32% (66.67%)
Aureimonas	0.39% (100.00%)	0.49% (100.00%)	0.58% (100.00%)	0.19% (100.00%)	0.12% (100.00%)	0.07% (66.67%)	0.31% (94.44%)
Nocardioides	0.12% (100.00%)	0.20% (100.00%)	0.57% (100.00%)	1.00% (100.00%)	0.00% (0.00%)	<0.01% (33.33%)	0.31% (72.22%)
Glutamicibacter	0.24% (100.00%)	0.21% (100.00%)	0.08% (100.00%)	1.23% (100.00%)	<0.01% (33.33%)	0.00% (0.00%)	0.29% (72.22%)
Allorhizobium-Neorhizobium-Pararhizobium-Rhizobium	0.28% (100.00%)	0.24% (100.00%)	0.39% (100.00%)	0.57% (100.00%)	0.01% (66.67%)	<0.01% (100.00%)	0.25% (94.45%)
Glycomyces	0.01% (100.00%)	0.13% (100.00%)	0.44% (100.00%)	0.94% (100.00%)	0.00% (0.00%)	0.00% (0.00%)	0.25% (66.67%)
Solirubrobacter	0.10% (100.00%)	0.22% (100.00%)	0.51% (100.00%)	0.59% (100.00%)	0.00% (0.00%)	0.00% (0.00%)	0.24% (66.67%)
JG30-KF-CM45	0.08% (100.00%)	0.30% (100.00%)	0.44% (100.00%)	0.58% (100.00%)	0.00% (0.00%)	0.00% (0.00%)	0.24% (66.67%)
Rubellimicrobium	0.05% (100.00%)	0.34% (100.00%)	0.33% (100.00%)	0.39% (100.00%)	0.00% (0.00%)	0.00% (0.00%)	0.19% (66.67%)
Nocardiopsis	0.00% (0.00%)	0.23% (33.33%)	0.24% (66.67%)	0.67% (100.00%)	0.00% (0.00%)	0.00% (0.00%)	0.19% (33.33%)
BIrii41	0.21% (100.00%)	0.31% (100.00%)	0.28% (100.00%)	0.29% (100.00%)	0.00% (0.00%)	0.00% (0.00%)	0.18% (66.67%)
67-14	0.08% (100.00%)	0.19% (100.00%)	0.41% (100.00%)	0.41% (100.00%)	0.00% (0.00%)	0.00% (0.00%)	0.18% (66.67%)
Ensifer	0.11% (100.00%)	0.16% (100.00%)	0.30% (100.00%)	0.51% (100.00%)	0.00% (0.00%)	0.00% (0.00%)	0.18% (66.67%)
Paracoccus	0.07% (100.00%)	0.22% (100.00%)	0.55% (100.00%)	0.16% (100.00%)	<0.01% (33.33%)	0.00% (0.00%)	0.17% (72.22%)
Novosphingobium	0.13% (100.00%)	0.19% (100.00%)	0.15% (100.00%)	0.12% (100.00%)	0.39% (66.67%)	<0.01% (100.00%)	0.16% (94.45%)
KD4-96	0.06% (100.00%)	0.20% (100.00%)	0.28% (100.00%)	0.40% (100.00%)	0.00% (0.00%)	0.00% (0.00%)	0.16% (66.67%)
Pseudoxanthomonas	0.15% (100.00%)	0.27% (100.00%)	0.21% (100.00%)	0.25% (100.00%)	0.00% (0.00%)	0.00% (0.00%)	0.15% (66.67%)
Arthrobacter	0.10% (33.33%)	0.06% (100.00%)	0.11% (100.00%)	0.63% (100.00%)	0.00% (0.00%)	0.00% (0.00%)	0.15% (55.55%)
Vicinamibacteraceae	0.10% (100.00%)	0.14% (100.00%)	0.26% (100.00%)	0.35% (100.00%)	0.00% (0.00%)	0.00% (0.00%)	0.14% (66.67%)
Paenibacillus	0.04% (100.00%)	0.20% (100.00%)	0.22% (100.00%)	0.35% (100.00%)	0.00% (0.00%)	<0.01% (33.33%)	0.13% (72.22%)
Steroidobacter	0.11% (100.00%)	0.18% (100.00%)	0.22% (100.00%)	0.25% (100.00%)	0.00% (0.00%)	0.00% (0.00%)	0.13% (66.67%)
Acidibacter	0.13% (100.00%)	0.18% (100.00%)	0.19% (100.00%)	0.23% (100.00%)	0.00% (0.00%)	0.00% (0.00%)	0.12% (66.67%)
Blastococcus	0.05% (100.00%)	0.16% (100.00%)	0.22% (100.00%)	0.30% (100.00%)	0.00% (0.00%)	0.00% (0.00%)	0.12% (66.67%)
Nitrosospira	0.14% (100.00%)	0.21% (100.00%)	0.20% (100.00%)	0.14% (100.00%)	0.00% (0.00%)	0.00% (0.00%)	0.12% (66.67%)
Rubrobacter	0.09% (100.00%)	0.19% (100.00%)	0.21% (100.00%)	0.25% (100.00%)	0.00% (0.00%)	0.00% (0.00%)	0.12% (66.67%)
Microbacterium	0.07% (66.67%)	0.09% (100.00%)	0.19% (100.00%)	0.31% (100.00%)	0.00% (0.00%)	<0.01% (33.33%)	0.11% (66.67%)
Paenarthrobacter	0.08% (100.00%)	0.02% (66.67%)	0.09% (100.00%)	0.43% (100.00%)	0.00% (0.00%)	<0.01% (33.33%)	0.10% (66.67%)
Kocuria	0.04% (100.00%)	0.09% (100.00%)	0.30% (100.00%)	0.19% (100.00%)	0.00% (0.00%)	0.00% (0.00%)	0.10% (66.67%)
Gaiella	0.03% (100.00%)	0.09% (100.00%)	0.17% (100.00%)	0.30% (100.00%)	0.00% (0.00%)	0.00% (0.00%)	0.10% (66.67%)
Altererythrobacter	0.06% (100.00%)	0.14% (100.00%)	0.18% (100.00%)	0.22% (100.00%)	0.00% (0.00%)	0.00% (0.00%)	0.10% (66.67%)
Chthoniobacter	0.07% (100.00%)	0.10% (100.00%)	0.22% (100.00%)	0.24% (100.00%)	0.00% (0.00%)	0.00% (0.00%)	0.10% (66.67%)
Kribbella	0.04% (66.67%)	0.04% (100.00%)	0.22% (100.00%)	0.31% (100.00%)	0.00% (0.00%)	0.00% (0.00%)	0.10% (61.11%)
Phyllobacterium	0.14% (66.67%)	0.05% (100.00%)	0.14% (100.00%)	0.29% (100.00%)	0.00% (0.00%)	0.00% (0.00%)	0.10% (61.11%)
Mycobacterium	0.02% (100.00%)	0.05% (100.00%)	0.21% (100.00%)	0.28% (100.00%)	0.00% (0.00%)	0.00% (0.00%)	0.09% (66.67%)
Haliangium	0.07% (100.00%)	0.12% (100.00%)	0.17% (100.00%)	0.17% (100.00%)	0.00% (0.00%)	0.00% (0.00%)	0.09% (66.67%)
Adhaeribacter	0.06% (100.00%)	0.08% (100.00%)	0.15% (100.00%)	0.23% (100.00%)	0.00% (0.00%)	0.00% (0.00%)	0.09% (66.67%)
Lysobacter	0.06% (100.00%)	0.13% (100.00%)	0.18% (100.00%)	0.19% (100.00%)	0.00% (0.00%)	0.00% (0.00%)	0.09% (66.67%)
Promicromonospora	0.02% (66.67%)	0.04% (100.00%)	0.14% (100.00%)	0.31% (100.00%)	0.00% (0.00%)	0.00% (0.00%)	0.09% (61.11%)
Mesorhizobium	0.03% (100.00%)	0.08% (100.00%)	0.18% (100.00%)	0.17% (100.00%)	0.00% (0.00%)	0.00% (0.00%)	0.08% (66.67%)
Nitrospira	0.04% (100.00%)	0.10% (100.00%)	0.17% (100.00%)	0.18% (100.00%)	0.00% (0.00%)	0.00% (0.00%)	0.08% (66.67%)
SC-I-84	0.05% (100.00%)	0.09% (100.00%)	0.18% (100.00%)	0.18% (100.00%)	0.00% (0.00%)	0.00% (0.00%)	0.08% (66.67%)
Lechevalieria	0.06% (66.67%)	0.02% (33.33%)	0.12% (66.67%)	0.28% (100.00%)	0.00% (0.00%)	0.00% (0.00%)	0.08% (44.45%)
Dialister	0.00% (0.00%)	0.00% (0.00%)	0.00% (0.00%)	0.00% (0.00%)	0.48% (66.67%)	0.00% (0.00%)	0.08% (11.11%)
Xanthomonas	0.13% (100.00%)	0.07% (100.00%)	0.12% (100.00%)	0.07% (100.00%)	0.03% (66.67%)	0.02% (100.00%)	0.07% (94.45%)
Rhodococcus	0.03% (100.00%)	0.04% (100.00%)	0.23% (100.00%)	0.12% (100.00%)	0.00% (0.00%)	<0.01% (33.33%)	0.07% (72.22%)
Cellulomonas	0.02% (100.00%)	0.08% (100.00%)	0.15% (100.00%)	0.16% (100.00%)	0.00% (0.00%)	0.00% (0.00%)	0.07% (66.67%)
Agromyces	0.02% (100.00%)	0.06% (100.00%)	0.12% (100.00%)	0.21% (100.00%)	0.00% (0.00%)	0.00% (0.00%)	0.07% (66.67%)
A4b	0.08% (100.00%)	0.13% (100.00%)	0.11% (66.67%)	0.09% (100.00%)	0.00% (0.00%)	0.00% (0.00%)	0.07% (61.11%)
Brachybacterium	0.03% (100.00%)	0.08% (100.00%)	0.12% (100.00%)	0.11% (100.00%)	0.01% (33.33%)	<0.01% (100.00%)	0.06% (88.89%)
Luteolibacter	0.03% (100.00%)	0.05% (100.00%)	0.15% (100.00%)	0.15% (100.00%)	0.00% (0.00%)	0.00% (0.00%)	0.06% (66.67%)
Terrimonas	0.07% (100.00%)	0.08% (100.00%)	0.11% (100.00%)	0.10% (100.00%)	0.00% (0.00%)	0.00% (0.00%)	0.06% (66.67%)
MND1	0.06% (100.00%)	0.04% (100.00%)	0.09% (100.00%)	0.14% (100.00%)	0.00% (0.00%)	0.00% (0.00%)	0.06% (66.67%)
Candidatus_Alysiosphaera	0.03% (100.00%)	0.08% (100.00%)	0.10% (100.00%)	0.13% (100.00%)	0.00% (0.00%)	0.00% (0.00%)	0.06% (66.67%)
Bradyrhizobium	0.04% (100.00%)	0.08% (100.00%)	0.12% (100.00%)	0.11% (100.00%)	0.00% (0.00%)	0.00% (0.00%)	0.06% (66.67%)
Pedomicrobium	0.03% (100.00%)	0.09% (100.00%)	0.11% (100.00%)	0.10% (100.00%)	0.00% (0.00%)	0.00% (0.00%)	0.06% (66.67%)
TRA3-20	0.08% (100.00%)	0.09% (100.00%)	0.10% (100.00%)	0.10% (100.00%)	0.00% (0.00%)	0.00% (0.00%)	0.06% (66.67%)
Pseudonocardia	0.02% (66.67%)	0.04% (100.00%)	0.16% (100.00%)	0.17% (100.00%)	0.00% (0.00%)	0.00% (0.00%)	0.06% (61.11%)
Microlunatus	0.02% (66.67%)	0.05% (100.00%)	0.12% (100.00%)	0.15% (100.00%)	0.00% (0.00%)	0.00% (0.00%)	0.06% (61.11%)
Hirschia	0.05% (100.00%)	0.11% (100.00%)	0.09% (100.00%)	0.08% (66.67%)	0.00% (0.00%)	0.00% (0.00%)	0.06% (61.11%)
Noviherbaspirillum	0.03% (66.67%)	0.09% (100.00%)	0.11% (100.00%)	0.12% (100.00%)	0.00% (0.00%)	0.00% (0.00%)	0.06% (61.11%)
R7C24	0.07% (100.00%)	0.11% (100.00%)	0.10% (66.67%)	0.10% (66.67%)	0.00% (0.00%)	0.00% (0.00%)	0.06% (55.56%)
MB-A2-108	0.00% (0.00%)	0.08% (100.00%)	0.13% (100.00%)	0.15% (100.00%)	0.00% (0.00%)	0.00% (0.00%)	0.06% (50.00%)
Brevundimonas	0.06% (100.00%)	0.09% (100.00%)	0.11% (100.00%)	0.06% (100.00%)	0.00% (0.00%)	<0.01% (66.67%)	0.05% (77.78%)
Aerococcus	<0.01% (66.67%)	<0.01% (66.67%)	<0.01% (66.67%)	<0.01% (66.67%)	0.24% (100.00%)	0.02% (66.67%)	0.05% (72.23%)
Aeromicrobium	0.02% (100.00%)	0.04% (100.00%)	0.13% (100.00%)	0.14% (100.00%)	0.00% (0.00%)	<0.01% (33.33%)	0.05% (72.22%)
AKIW781	0.01% (100.00%)	0.07% (100.00%)	0.10% (100.00%)	0.14% (100.00%)	0.00% (0.00%)	0.00% (0.00%)	0.05% (66.67%)
Ellin6067	0.06% (100.00%)	0.06% (100.00%)	0.08% (100.00%)	0.10% (100.00%)	0.00% (0.00%)	0.00% (0.00%)	0.05% (66.67%)
Ohtaekwangia	0.05% (100.00%)	0.07% (100.00%)	0.08% (100.00%)	0.10% (100.00%)	0.00% (0.00%)	0.00% (0.00%)	0.05% (66.67%)
RB41	0.05% (100.00%)	0.11% (100.00%)	0.07% (100.00%)	0.08% (100.00%)	0.00% (0.00%)	0.00% (0.00%)	0.05% (66.67%)
Subgroup_7	0.04% (100.00%)	0.06% (100.00%)	0.09% (100.00%)	0.11% (100.00%)	0.00% (0.00%)	0.00% (0.00%)	0.05% (66.67%)
Bryobacter	0.03% (100.00%)	0.06% (100.00%)	0.09% (100.00%)	0.12% (100.00%)	0.00% (0.00%)	0.00% (0.00%)	0.05% (66.67%)
CCD24	0.05% (100.00%)	0.07% (100.00%)	0.09% (100.00%)	0.09% (100.00%)	0.00% (0.00%)	0.00% (0.00%)	0.05% (66.67%)
Gemmatimonas	0.03% (100.00%)	0.09% (100.00%)	0.09% (100.00%)	0.08% (100.00%)	0.00% (0.00%)	0.00% (0.00%)	0.05% (66.67%)
Luteimonas	0.06% (100.00%)	0.09% (100.00%)	0.07% (66.67%)	0.07% (100.00%)	0.00% (0.00%)	0.00% (0.00%)	0.05% (61.11%)
Nitrososphaeraceae	<0.01% (33.33%)	0.02% (100.00%)	0.12% (100.00%)	0.18% (100.00%)	0.00% (0.00%)	0.00% (0.00%)	0.05% (55.55%)
Truepera	0.03% (100.00%)	0.05% (100.00%)	0.10% (100.00%)	0.05% (100.00%)	0.00% (0.00%)	0.00% (0.00%)	0.04% (66.67%)
S0134_terrestrial_group	0.04% (100.00%)	0.07% (100.00%)	0.07% (100.00%)	0.09% (100.00%)	0.00% (0.00%)	0.00% (0.00%)	0.04% (66.67%)
Pedosphaeraceae	0.04% (100.00%)	0.07% (100.00%)	0.07% (100.00%)	0.08% (100.00%)	0.00% (0.00%)	0.00% (0.00%)	0.04% (66.67%)
Subgroup_10	0.03% (100.00%)	0.06% (100.00%)	0.06% (100.00%)	0.09% (100.00%)	0.00% (0.00%)	0.00% (0.00%)	0.04% (66.67%)
Lautropia	0.02% (100.00%)	0.06% (100.00%)	0.10% (100.00%)	0.09% (100.00%)	0.00% (0.00%)	0.00% (0.00%)	0.04% (66.67%)
PLTA13	0.02% (100.00%)	0.05% (100.00%)	0.07% (100.00%)	0.07% (100.00%)	0.00% (0.00%)	0.00% (0.00%)	0.04% (66.67%)
Bosea	0.03% (100.00%)	0.04% (100.00%)	0.07% (100.00%)	0.08% (100.00%)	0.00% (0.00%)	0.00% (0.00%)	0.04% (66.67%)
Roseomonas	0.02% (100.00%)	0.06% (100.00%)	0.06% (100.00%)	0.09% (100.00%)	0.00% (0.00%)	0.00% (0.00%)	0.04% (66.67%)
Arenimonas	0.06% (100.00%)	0.06% (100.00%)	0.06% (100.00%)	0.06% (100.00%)	0.00% (0.00%)	0.00% (0.00%)	0.04% (66.67%)
Longimicrobiaceae	0.04% (100.00%)	0.07% (100.00%)	0.07% (100.00%)	0.06% (66.67%)	0.00% (0.00%)	0.00% (0.00%)	0.04% (61.11%)
Actinomycetospora	0.02% (66.67%)	0.03% (100.00%)	0.07% (100.00%)	0.10% (100.00%)	0.00% (0.00%)	0.00% (0.00%)	0.04% (61.11%)
Flavisolibacter	0.03% (100.00%)	0.04% (66.67%)	0.08% (100.00%)	0.10% (100.00%)	0.00% (0.00%)	0.00% (0.00%)	0.04% (61.11%)
Gitt-GS-136	0.01% (66.67%)	0.05% (100.00%)	0.07% (100.00%)	0.11% (100.00%)	0.00% (0.00%)	0.00% (0.00%)	0.04% (61.11%)
Hyphomicrobium	<0.01% (33.33%)	0.06% (100.00%)	0.08% (100.00%)	0.07% (100.00%)	0.02% (33.33%)	0.00% (0.00%)	0.04% (61.11%)
Pedobacter	0.05% (100.00%)	0.06% (100.00%)	0.06% (66.67%)	0.06% (100.00%)	0.00% (0.00%)	0.00% (0.00%)	0.04% (61.11%)
Cellvibrio	0.05% (100.00%)	0.07% (100.00%)	0.08% (100.00%)	0.03% (66.67%)	0.00% (0.00%)	0.00% (0.00%)	0.04% (61.11%)
AKYG1722	0.01% (66.67%)	0.04% (100.00%)	0.07% (100.00%)	0.09% (100.00%)	0.00% (0.00%)	0.00% (0.00%)	0.04% (61.11%)
Phenylobacterium	0.03% (66.67%)	0.04% (100.00%)	0.08% (100.00%)	0.07% (100.00%)	0.00% (0.00%)	0.00% (0.00%)	0.04% (61.11%)
Pseudolabrys	0.03% (66.67%)	0.07% (100.00%)	0.06% (100.00%)	0.06% (100.00%)	0.00% (0.00%)	0.00% (0.00%)	0.04% (61.11%)
SWB02	0.04% (100.00%)	0.07% (100.00%)	0.07% (100.00%)	0.06% (33.33%)	0.00% (0.00%)	0.00% (0.00%)	0.04% (55.55%)
Dokdonella	0.07% (100.00%)	0.05% (100.00%)	0.06% (66.67%)	0.07% (33.33%)	0.00% (0.00%)	0.00% (0.00%)	0.04% (50.00%)
Kallotenue	0.00% (0.00%)	0.00% (0.00%)	0.14% (33.33%)	0.09% (33.33%)	0.00% (0.00%)	0.00% (0.00%)	0.04% (11.11%)
IS-44	0.02% (100.00%)	0.04% (100.00%)	0.04% (100.00%)	0.05% (100.00%)	0.00% (0.00%)	0.00% (0.00%)	0.03% (66.67%)
Pontibacter	0.01% (100.00%)	0.05% (100.00%)	0.09% (100.00%)	0.06% (100.00%)	0.00% (0.00%)	0.00% (0.00%)	0.03% (66.67%)
Peredibacter	0.03% (100.00%)	0.05% (100.00%)	0.06% (100.00%)	0.07% (100.00%)	0.00% (0.00%)	0.00% (0.00%)	0.03% (66.67%)
Flavitalea	0.02% (100.00%)	0.05% (100.00%)	0.06% (100.00%)	0.07% (100.00%)	0.00% (0.00%)	0.00% (0.00%)	0.03% (66.67%)
Opitutus	0.03% (100.00%)	0.06% (100.00%)	0.06% (100.00%)	0.04% (100.00%)	0.00% (0.00%)	0.00% (0.00%)	0.03% (66.67%)
S085	0.03% (100.00%)	0.06% (100.00%)	0.06% (100.00%)	0.06% (100.00%)	0.00% (0.00%)	0.00% (0.00%)	0.03% (66.67%)
Dongia	0.03% (100.00%)	0.04% (100.00%)	0.06% (100.00%)	0.04% (100.00%)	0.00% (0.00%)	0.00% (0.00%)	0.03% (66.67%)
Iamia	0.02% (100.00%)	0.04% (100.00%)	0.03% (100.00%)	0.08% (100.00%)	0.00% (0.00%)	0.00% (0.00%)	0.03% (66.67%)
Dyadobacter	0.04% (100.00%)	0.03% (100.00%)	0.05% (100.00%)	0.04% (100.00%)	0.00% (0.00%)	0.00% (0.00%)	0.03% (66.67%)
0319-6G20	0.02% (100.00%)	0.04% (100.00%)	0.04% (100.00%)	0.06% (100.00%)	0.00% (0.00%)	0.00% (0.00%)	0.03% (66.67%)
Geminicoccus	0.01% (100.00%)	0.03% (100.00%)	0.05% (100.00%)	0.07% (100.00%)	0.00% (0.00%)	0.00% (0.00%)	0.03% (66.67%)
Ferruginibacter	0.05% (100.00%)	0.03% (100.00%)	0.06% (66.67%)	0.06% (100.00%)	0.00% (0.00%)	0.00% (0.00%)	0.03% (61.11%)
WD2101_soil_group	0.01% (66.67%)	0.03% (100.00%)	0.07% (100.00%)	0.04% (100.00%)	0.00% (0.00%)	0.00% (0.00%)	0.03% (61.11%)
Sumerlaea	<0.01% (66.67%)	0.03% (100.00%)	0.06% (100.00%)	0.08% (100.00%)	0.00% (0.00%)	0.00% (0.00%)	0.03% (61.11%)
Pir4_lineage	0.01% (66.67%)	0.06% (100.00%)	0.05% (100.00%)	0.04% (100.00%)	0.00% (0.00%)	0.00% (0.00%)	0.03% (61.11%)
Oligoflexus	<0.01% (66.67%)	0.03% (100.00%)	0.05% (100.00%)	0.07% (100.00%)	0.00% (0.00%)	0.00% (0.00%)	0.03% (61.11%)
Parviterribacter	<0.01% (66.67%)	0.03% (66.67%)	0.06% (100.00%)	0.06% (100.00%)	0.00% (0.00%)	0.00% (0.00%)	0.03% (55.56%)
bacteriap25	<0.01% (66.67%)	0.04% (100.00%)	0.04% (66.67%)	0.09% (100.00%)	0.00% (0.00%)	0.00% (0.00%)	0.03% (55.56%)
Actinoplanes	<0.01% (33.33%)	0.03% (100.00%)	0.08% (100.00%)	0.04% (100.00%)	0.00% (0.00%)	0.00% (0.00%)	0.03% (55.55%)
Rhodocytophaga	<0.01% (33.33%)	0.04% (100.00%)	0.08% (100.00%)	0.05% (100.00%)	0.00% (0.00%)	0.00% (0.00%)	0.03% (55.55%)
Nordella	<0.01% (33.33%)	0.04% (100.00%)	0.06% (100.00%)	0.08% (100.00%)	0.00% (0.00%)	0.00% (0.00%)	0.03% (55.55%)
Gemmata	<0.01% (33.33%)	0.03% (100.00%)	0.07% (100.00%)	0.08% (100.00%)	0.00% (0.00%)	0.00% (0.00%)	0.03% (55.55%)
Candidatus_Nitrocosmicus	<0.01% (33.33%)	0.01% (66.67%)	0.06% (100.00%)	0.10% (100.00%)	0.00% (0.00%)	0.00% (0.00%)	0.03% (50.00%)
Luteitalea	0.02% (33.33%)	0.02% (66.67%)	0.07% (100.00%)	0.10% (100.00%)	0.00% (0.00%)	0.00% (0.00%)	0.03% (50.00%)
Nonomuraea	0.00% (0.00%)	0.01% (66.67%)	0.06% (100.00%)	0.08% (100.00%)	0.00% (0.00%)	0.00% (0.00%)	0.03% (44.45%)
Phreatobacter	0.00% (0.00%)	0.00% (0.00%)	0.00% (0.00%)	0.00% (0.00%)	0.21% (66.67%)	0.00% (0.00%)	0.03% (11.11%)
Lachnospira	0.00% (0.00%)	0.00% (0.00%)	0.00% (0.00%)	0.00% (0.00%)	0.19% (66.67%)	0.00% (0.00%)	0.03% (11.11%)
Terribacillus	0.02% (100.00%)	0.02% (66.67%)	0.02% (100.00%)	0.07% (100.00%)	0.02% (100.00%)	0.00% (0.00%)	0.02% (77.78%)
Sphingobium	0.02% (100.00%)	0.04% (100.00%)	0.03% (100.00%)	<0.01% (100.00%)	<0.01% (33.33%)	<0.01% (33.33%)	0.02% (77.78%)
Romboutsia	0.02% (100.00%)	0.03% (100.00%)	0.03% (100.00%)	0.03% (66.67%)	0.02% (66.67%)	0.00% (0.00%)	0.02% (72.22%)
Corynebacterium	0.01% (100.00%)	0.02% (100.00%)	0.02% (66.67%)	<0.01% (33.33%)	0.05% (100.00%)	0.00% (0.00%)	0.02% (66.67%)
Reyranella	0.02% (100.00%)	0.03% (100.00%)	0.05% (100.00%)	0.05% (100.00%)	0.00% (0.00%)	0.00% (0.00%)	0.02% (66.67%)
Chryseolinea	0.03% (100.00%)	0.02% (100.00%)	0.03% (100.00%)	0.04% (100.00%)	0.00% (0.00%)	0.00% (0.00%)	0.02% (66.67%)
Ahniella	0.02% (100.00%)	0.03% (100.00%)	0.02% (100.00%)	0.03% (100.00%)	0.00% (0.00%)	0.00% (0.00%)	0.02% (66.67%)
Pajaroellobacter	0.02% (100.00%)	0.02% (100.00%)	0.04% (100.00%)	0.03% (100.00%)	0.00% (0.00%)	0.00% (0.00%)	0.02% (66.67%)
possible_genus_04	0.01% (100.00%)	0.02% (100.00%)	0.03% (100.00%)	0.03% (100.00%)	0.00% (0.00%)	0.00% (0.00%)	0.02% (66.67%)
Edaphobaculum	0.02% (66.67%)	0.03% (100.00%)	0.03% (100.00%)	0.05% (100.00%)	0.00% (0.00%)	0.00% (0.00%)	0.02% (61.11%)
Tumebacillus	<0.01% (66.67%)	0.04% (100.00%)	0.05% (100.00%)	0.03% (100.00%)	0.00% (0.00%)	0.00% (0.00%)	0.02% (61.11%)
IMCC26256	0.01% (66.67%)	0.03% (100.00%)	0.03% (100.00%)	0.05% (100.00%)	0.00% (0.00%)	0.00% (0.00%)	0.02% (61.11%)
Parasegetibacter	0.02% (66.67%)	0.01% (100.00%)	0.02% (100.00%)	0.06% (100.00%)	0.00% (0.00%)	0.00% (0.00%)	0.02% (61.11%)
Curtobacterium	0.03% (33.33%)	0.02% (66.67%)	0.04% (66.67%)	0.04% (66.67%)	<0.01% (66.67%)	<0.01% (66.67%)	0.02% (61.11%)
Pirellula	<0.01% (66.67%)	0.02% (100.00%)	0.05% (100.00%)	0.06% (100.00%)	0.00% (0.00%)	0.00% (0.00%)	0.02% (61.11%)
Hymenobacter	0.02% (66.67%)	<0.01% (100.00%)	0.01% (66.67%)	0.07% (100.00%)	0.00% (0.00%)	0.00% (0.00%)	0.02% (55.56%)
UTBCD1	0.03% (100.00%)	0.03% (100.00%)	0.03% (66.67%)	0.04% (66.67%)	0.00% (0.00%)	0.00% (0.00%)	0.02% (55.56%)
Roseisolibacter	0.01% (66.67%)	0.01% (66.67%)	0.05% (100.00%)	0.07% (100.00%)	0.00% (0.00%)	0.00% (0.00%)	0.02% (55.56%)
BIyi10	0.05% (100.00%)	0.04% (100.00%)	0.02% (66.67%)	0.03% (66.67%)	0.00% (0.00%)	0.00% (0.00%)	0.02% (55.56%)
Legionella	<0.01% (66.67%)	0.03% (66.67%)	0.02% (100.00%)	0.03% (100.00%)	0.00% (0.00%)	0.00% (0.00%)	0.02% (55.56%)
Citricoccus	0.03% (100.00%)	0.04% (100.00%)	0.03% (66.67%)	0.02% (66.67%)	0.00% (0.00%)	0.00% (0.00%)	0.02% (55.56%)
Desemzia	0.02% (100.00%)	0.03% (100.00%)	0.03% (66.67%)	0.02% (66.67%)	0.00% (0.00%)	0.00% (0.00%)	0.02% (55.56%)
Candidatus_Berkiella	0.02% (100.00%)	0.03% (100.00%)	0.02% (66.67%)	0.02% (66.67%)	0.00% (0.00%)	0.00% (0.00%)	0.02% (55.56%)
D05-2	<0.01% (33.33%)	0.03% (100.00%)	0.04% (100.00%)	0.03% (100.00%)	0.00% (0.00%)	0.00% (0.00%)	0.02% (55.55%)
Polyangium	0.02% (100.00%)	0.03% (100.00%)	0.03% (100.00%)	0.03% (33.33%)	0.00% (0.00%)	0.00% (0.00%)	0.02% (55.55%)
Amb-16S-1323	0.03% (100.00%)	0.05% (100.00%)	0.04% (100.00%)	0.03% (33.33%)	0.00% (0.00%)	0.00% (0.00%)	0.02% (55.55%)
Nannocystis	<0.01% (33.33%)	0.03% (100.00%)	0.02% (100.00%)	0.04% (100.00%)	0.00% (0.00%)	0.00% (0.00%)	0.02% (55.55%)
Aridibacter	0.01% (33.33%)	0.03% (100.00%)	0.03% (100.00%)	0.03% (100.00%)	0.00% (0.00%)	0.00% (0.00%)	0.02% (55.55%)
Polaromonas	0.04% (100.00%)	0.03% (100.00%)	0.04% (66.67%)	0.02% (33.33%)	0.00% (0.00%)	0.00% (0.00%)	0.02% (50.00%)
Myxococcus	<0.01% (33.33%)	0.03% (100.00%)	0.06% (100.00%)	0.03% (66.67%)	0.00% (0.00%)	0.00% (0.00%)	0.02% (50.00%)
Candidatus_Nitrososphaera	<0.01% (33.33%)	0.01% (66.67%)	0.04% (100.00%)	0.05% (100.00%)	0.00% (0.00%)	0.00% (0.00%)	0.02% (50.00%)
TK10	<0.01% (33.33%)	0.02% (66.67%)	0.04% (100.00%)	0.04% (100.00%)	0.00% (0.00%)	0.00% (0.00%)	0.02% (50.00%)
SJA-28	0.01% (100.00%)	0.03% (100.00%)	0.03% (66.67%)	0.03% (33.33%)	0.00% (0.00%)	0.00% (0.00%)	0.02% (50.00%)
Methyloligellaceae	0.01% (33.33%)	0.02% (66.67%)	0.05% (100.00%)	0.05% (100.00%)	0.00% (0.00%)	0.00% (0.00%)	0.02% (50.00%)
Marmoricola	<0.01% (66.67%)	0.02% (66.67%)	0.02% (66.67%)	0.04% (100.00%)	0.00% (0.00%)	0.00% (0.00%)	0.02% (50.00%)
Flaviaesturariibacter	0.00% (0.00%)	0.03% (100.00%)	0.04% (100.00%)	0.05% (100.00%)	0.00% (0.00%)	0.00% (0.00%)	0.02% (50.00%)
Blfdi19	<0.01% (33.33%)	0.02% (66.67%)	0.04% (100.00%)	0.04% (100.00%)	0.00% (0.00%)	0.00% (0.00%)	0.02% (50.00%)
Amaricoccus	<0.01% (33.33%)	0.05% (66.67%)	0.05% (100.00%)	0.02% (66.67%)	0.00% (0.00%)	0.00% (0.00%)	0.02% (44.45%)
YC-ZSS-LKJ147	0.01% (66.67%)	0.02% (66.67%)	0.02% (33.33%)	0.06% (100.00%)	0.00% (0.00%)	0.00% (0.00%)	0.02% (44.45%)
0319-7L14	0.00% (0.00%)	0.02% (66.67%)	0.04% (100.00%)	0.04% (100.00%)	0.00% (0.00%)	0.00% (0.00%)	0.02% (44.45%)
Cellulosimicrobium	0.02% (66.67%)	<0.01% (33.33%)	0.03% (66.67%)	0.05% (100.00%)	0.00% (0.00%)	0.00% (0.00%)	0.02% (44.45%)
Rokubacteriales	0.00% (0.00%)	0.02% (66.67%)	0.03% (100.00%)	0.05% (100.00%)	0.00% (0.00%)	0.00% (0.00%)	0.02% (44.45%)
Rhodoferax	0.02% (66.67%)	0.03% (100.00%)	0.02% (66.67%)	0.01% (33.33%)	0.00% (0.00%)	0.00% (0.00%)	0.02% (44.45%)
Ralstonia	<0.01% (33.33%)	0.00% (0.00%)	0.00% (0.00%)	<0.01% (33.33%)	0.01% (100.00%)	0.11% (100.00%)	0.02% (44.44%)
Candidatus_Xiphinematobacter	0.02% (33.33%)	0.03% (33.33%)	0.03% (100.00%)	0.05% (100.00%)	0.00% (0.00%)	0.00% (0.00%)	0.02% (44.44%)
Nakamurella	0.02% (33.33%)	0.02% (66.67%)	0.01% (66.67%)	0.05% (66.67%)	0.00% (0.00%)	0.00% (0.00%)	0.02% (38.89%)
TM7a	0.00% (0.00%)	0.04% (66.67%)	0.03% (66.67%)	0.04% (100.00%)	0.00% (0.00%)	0.00% (0.00%)	0.02% (38.89%)
Agrococcus	0.00% (0.00%)	0.02% (33.33%)	0.05% (100.00%)	0.06% (100.00%)	0.00% (0.00%)	0.00% (0.00%)	0.02% (38.89%)
Saccharothrix	0.00% (0.00%)	0.01% (66.67%)	0.03% (33.33%)	0.06% (100.00%)	0.00% (0.00%)	0.00% (0.00%)	0.02% (33.33%)
Bacteroides	0.00% (0.00%)	<0.01% (33.33%)	0.00% (0.00%)	0.00% (0.00%)	0.13% (66.67%)	0.00% (0.00%)	0.02% (16.67%)
Parasutterella	0.00% (0.00%)	0.00% (0.00%)	0.00% (0.00%)	0.00% (0.00%)	0.12% (66.67%)	0.00% (0.00%)	0.02% (11.11%)
Vibrio	0.00% (0.00%)	0.00% (0.00%)	0.00% (0.00%)	0.00% (0.00%)	0.10% (66.67%)	0.00% (0.00%)	0.02% (11.11%)
Ochrobactrum	0.01% (100.00%)	<0.01% (66.67%)	0.01% (100.00%)	0.02% (66.67%)	<0.01% (33.33%)	0.00% (0.00%)	0.01% (61.11%)
Limibaculum	<0.01% (66.67%)	0.04% (100.00%)	0.02% (100.00%)	0.02% (100.00%)	0.00% (0.00%)	0.00% (0.00%)	0.01% (61.11%)
Amycolatopsis	0.01% (100.00%)	<0.01% (66.67%)	0.02% (66.67%)	0.04% (100.00%)	0.00% (0.00%)	0.00% (0.00%)	0.01% (55.56%)
Bauldia	<0.01% (33.33%)	0.02% (100.00%)	0.02% (100.00%)	0.03% (100.00%)	0.00% (0.00%)	0.00% (0.00%)	0.01% (55.55%)
Candidatus_Entotheonella	<0.01% (33.33%)	0.02% (100.00%)	0.02% (100.00%)	0.03% (100.00%)	0.00% (0.00%)	0.00% (0.00%)	0.01% (55.55%)
Subgroup_17	<0.01% (33.33%)	0.02% (100.00%)	0.02% (100.00%)	0.03% (100.00%)	0.00% (0.00%)	0.00% (0.00%)	0.01% (55.55%)
Longimicrobium	<0.01% (66.67%)	0.01% (66.67%)	0.04% (66.67%)	0.03% (100.00%)	0.00% (0.00%)	0.00% (0.00%)	0.01% (50.00%)
Flavobacterium	0.02% (100.00%)	0.01% (66.67%)	0.03% (66.67%)	0.02% (66.67%)	0.00% (0.00%)	0.00% (0.00%)	0.01% (50.00%)
Aquicella	<0.01% (66.67%)	0.02% (100.00%)	0.03% (100.00%)	0.02% (33.33%)	0.00% (0.00%)	0.00% (0.00%)	0.01% (50.00%)
Phaselicystis	0.01% (100.00%)	0.02% (66.67%)	0.02% (66.67%)	0.02% (66.67%)	0.00% (0.00%)	0.00% (0.00%)	0.01% (50.00%)
AKAU4049	0.00% (0.00%)	0.02% (100.00%)	0.02% (100.00%)	0.03% (100.00%)	0.00% (0.00%)	0.00% (0.00%)	0.01% (50.00%)
Variovorax	0.02% (66.67%)	0.00% (0.00%)	0.03% (100.00%)	0.03% (100.00%)	0.00% (0.00%)	0.00% (0.00%)	0.01% (44.45%)
Solirubrobacteraceae	0.00% (0.00%)	0.01% (66.67%)	0.04% (100.00%)	0.03% (100.00%)	0.00% (0.00%)	0.00% (0.00%)	0.01% (44.45%)
Chitinophagaceae	0.00% (0.00%)	0.03% (100.00%)	0.02% (66.67%)	0.02% (100.00%)	0.00% (0.00%)	0.00% (0.00%)	0.01% (44.45%)
Methylotenera	0.01% (66.67%)	0.03% (100.00%)	<0.01% (33.33%)	0.01% (66.67%)	0.00% (0.00%)	0.00% (0.00%)	0.01% (44.45%)
FFCH7168	0.00% (0.00%)	0.01% (100.00%)	0.02% (66.67%)	0.03% (100.00%)	0.00% (0.00%)	0.00% (0.00%)	0.01% (44.45%)
Achromobacter	0.00% (0.00%)	0.02% (100.00%)	0.03% (66.67%)	0.02% (100.00%)	0.00% (0.00%)	0.00% (0.00%)	0.01% (44.45%)
Sericytochromatia	<0.01% (33.33%)	0.01% (66.67%)	0.02% (66.67%)	0.04% (100.00%)	0.00% (0.00%)	0.00% (0.00%)	0.01% (44.45%)
Nocardia	<0.01% (33.33%)	<0.01% (33.33%)	0.02% (100.00%)	0.05% (100.00%)	0.00% (0.00%)	0.00% (0.00%)	0.01% (44.44%)
Cnuella	<0.01% (33.33%)	<0.01% (33.33%)	0.03% (100.00%)	0.02% (100.00%)	0.00% (0.00%)	0.00% (0.00%)	0.01% (44.44%)
Sorangium	<0.01% (33.33%)	<0.01% (33.33%)	0.02% (100.00%)	0.03% (100.00%)	0.00% (0.00%)	0.00% (0.00%)	0.01% (44.44%)
Domibacillus	<0.01% (33.33%)	0.03% (66.67%)	<0.01% (33.33%)	0.05% (100.00%)	0.00% (0.00%)	0.00% (0.00%)	0.01% (38.89%)
Cohnella	<0.01% (33.33%)	0.01% (66.67%)	0.03% (66.67%)	0.04% (66.67%)	0.00% (0.00%)	0.00% (0.00%)	0.01% (38.89%)
Vicinamibacter	0.00% (0.00%)	0.02% (66.67%)	0.03% (66.67%)	0.03% (100.00%)	0.00% (0.00%)	0.00% (0.00%)	0.01% (38.89%)
Williamsia	0.00% (0.00%)	0.00% (0.00%)	0.04% (100.00%)	0.02% (100.00%)	0.00% (0.00%)	0.00% (0.00%)	0.01% (33.33%)
Modestobacter	<0.01% (33.33%)	0.00% (0.00%)	0.03% (66.67%)	0.04% (100.00%)	0.00% (0.00%)	0.00% (0.00%)	0.01% (33.33%)
Paeniglutamicibacter	0.02% (33.33%)	<0.01% (33.33%)	<0.01% (33.33%)	0.06% (66.67%)	0.00% (0.00%)	0.00% (0.00%)	0.01% (27.78%)
Conexibacter	<0.01% (33.33%)	0.00% (0.00%)	0.02% (66.67%)	0.04% (66.67%)	0.00% (0.00%)	0.00% (0.00%)	0.01% (27.78%)
Bilophila	0.00% (0.00%)	0.00% (0.00%)	0.00% (0.00%)	0.00% (0.00%)	0.08% (66.67%)	0.00% (0.00%)	0.01% (11.11%)
Sutterella	0.00% (0.00%)	0.00% (0.00%)	0.00% (0.00%)	0.00% (0.00%)	0.07% (66.67%)	0.00% (0.00%)	0.01% (11.11%)
Kapabacteriales	<0.01% (66.67%)	0.01% (100.00%)	0.01% (100.00%)	<0.01% (100.00%)	0.00% (0.00%)	0.00% (0.00%)	<0.01% (61.11%)
OM27_clade	<0.01% (66.67%)	0.01% (100.00%)	0.01% (100.00%)	0.02% (66.67%)	0.00% (0.00%)	0.00% (0.00%)	<0.01% (55.56%)
Limnobacter	<0.01% (100.00%)	0.02% (100.00%)	<0.01% (66.67%)	0.01% (66.67%)	0.00% (0.00%)	0.00% (0.00%)	<0.01% (55.56%)
Candidatus_Udaeobacter	0.01% (66.67%)	0.01% (66.67%)	<0.01% (66.67%)	0.03% (100.00%)	0.00% (0.00%)	0.00% (0.00%)	<0.01% (50.00%)
Membranicola	<0.01% (100.00%)	<0.01% (100.00%)	0.01% (66.67%)	0.02% (33.33%)	0.00% (0.00%)	0.00% (0.00%)	<0.01% (50.00%)
DS-100	<0.01% (66.67%)	0.02% (100.00%)	0.01% (33.33%)	0.02% (100.00%)	0.00% (0.00%)	0.00% (0.00%)	<0.01% (50.00%)
Fimbriimonadaceae	<0.01% (66.67%)	0.02% (100.00%)	0.01% (66.67%)	0.02% (66.67%)	0.00% (0.00%)	0.00% (0.00%)	<0.01% (50.00%)
Clostridium_sensu_stricto_1	<0.01% (100.00%)	<0.01% (33.33%)	<0.01% (33.33%)	0.02% (100.00%)	<0.01% (33.33%)	0.00% (0.00%)	<0.01% (50.00%)
Methylobacter	<0.01% (66.67%)	0.02% (100.00%)	0.01% (66.67%)	0.02% (66.67%)	0.00% (0.00%)	0.00% (0.00%)	<0.01% (50.00%)
Planifilum	0.01% (100.00%)	<0.01% (66.67%)	0.02% (66.67%)	0.01% (66.67%)	0.00% (0.00%)	0.00% (0.00%)	<0.01% (50.00%)
Saccharimonadales	<0.01% (33.33%)	0.01% (100.00%)	0.03% (100.00%)	0.01% (66.67%)	0.00% (0.00%)	0.00% (0.00%)	<0.01% (50.00%)
Desertibacter	0.00% (0.00%)	0.01% (100.00%)	0.02% (100.00%)	0.02% (100.00%)	0.00% (0.00%)	0.00% (0.00%)	<0.01% (50.00%)
Woeseia	<0.01% (33.33%)	0.02% (100.00%)	<0.01% (66.67%)	0.02% (100.00%)	0.00% (0.00%)	0.00% (0.00%)	<0.01% (50.00%)
SH-PL14	<0.01% (33.33%)	<0.01% (66.67%)	0.02% (100.00%)	0.03% (100.00%)	0.00% (0.00%)	0.00% (0.00%)	<0.01% (50.00%)
Demequina	<0.01% (100.00%)	<0.01% (66.67%)	0.02% (66.67%)	0.02% (66.67%)	0.00% (0.00%)	0.00% (0.00%)	<0.01% (50.00%)
Bdellovibrio	<0.01% (33.33%)	0.01% (66.67%)	0.02% (100.00%)	0.02% (100.00%)	0.00% (0.00%)	0.00% (0.00%)	<0.01% (50.00%)
Dietzia	<0.01% (66.67%)	0.01% (66.67%)	0.01% (66.67%)	0.01% (66.67%)	0.00% (0.00%)	<0.01% (33.33%)	<0.01% (50.00%)
Lacunisphaera	<0.01% (33.33%)	0.01% (100.00%)	0.01% (100.00%)	<0.01% (66.67%)	0.00% (0.00%)	0.00% (0.00%)	<0.01% (50.00%)
OLB14	<0.01% (66.67%)	<0.01% (66.67%)	<0.01% (66.67%)	0.01% (100.00%)	0.00% (0.00%)	0.00% (0.00%)	<0.01% (50.00%)
Megamonas	0.00% (0.00%)	0.00% (0.00%)	0.00% (0.00%)	0.00% (0.00%)	0.03% (33.33%)	0.00% (0.00%)	<0.01% (5.55%)
Candidatus_Tremblaya	0.03% (33.33%)	0.00% (0.00%)	0.00% (0.00%)	0.00% (0.00%)	0.00% (0.00%)	0.00% (0.00%)	<0.01% (5.55%)
Eubacterium_eligens_group	0.00% (0.00%)	0.00% (0.00%)	0.00% (0.00%)	0.00% (0.00%)	0.03% (33.33%)	0.00% (0.00%)	<0.01% (5.55%)
Arcobacter	0.00% (0.00%)	0.00% (0.00%)	0.00% (0.00%)	0.00% (0.00%)	0.03% (33.33%)	0.00% (0.00%)	<0.01% (5.55%)
endosymbionts	0.02% (33.33%)	0.00% (0.00%)	0.00% (0.00%)	0.00% (0.00%)	0.00% (0.00%)	0.00% (0.00%)	<0.01% (5.55%)
Agathobacter	0.00% (0.00%)	0.00% (0.00%)	0.00% (0.00%)	0.00% (0.00%)	0.02% (33.33%)	0.00% (0.00%)	<0.01% (5.55%)
Clostridia_UCG-014	0.00% (0.00%)	0.00% (0.00%)	0.00% (0.00%)	0.00% (0.00%)	0.01% (33.33%)	0.00% (0.00%)	<0.01% (5.55%)
Advenella	0.00% (0.00%)	0.02% (33.33%)	0.00% (0.00%)	0.00% (0.00%)	0.00% (0.00%)	0.00% (0.00%)	<0.01% (5.55%)
Trichococcus	0.00% (0.00%)	0.00% (0.00%)	0.00% (0.00%)	0.00% (0.00%)	0.02% (33.33%)	0.00% (0.00%)	<0.01% (5.55%)
Virgisporangium	0.00% (0.00%)	0.00% (0.00%)	0.01% (33.33%)	0.00% (0.00%)	0.00% (0.00%)	0.00% (0.00%)	<0.01% (5.55%)
Bifidobacterium	0.00% (0.00%)	0.00% (0.00%)	0.00% (0.00%)	0.00% (0.00%)	0.01% (33.33%)	0.00% (0.00%)	<0.01% (5.55%)
Alistipes	0.00% (0.00%)	0.00% (0.00%)	0.00% (0.00%)	0.00% (0.00%)	<0.01% (33.33%)	0.00% (0.00%)	<0.01% (5.55%)
Cephaloticoccus	0.00% (0.00%)	0.00% (0.00%)	0.00% (0.00%)	0.01% (33.33%)	0.00% (0.00%)	0.00% (0.00%)	<0.01% (5.55%)
Arsenicitalea	0.00% (0.00%)	0.00% (0.00%)	0.00% (0.00%)	<0.01% (33.33%)	0.00% (0.00%)	0.00% (0.00%)	<0.01% (5.55%)
Allisonella	0.00% (0.00%)	0.00% (0.00%)	0.00% (0.00%)	0.00% (0.00%)	<0.01% (33.33%)	0.00% (0.00%)	<0.01% (5.55%)
Tardiphaga	0.00% (0.00%)	0.00% (0.00%)	0.00% (0.00%)	<0.01% (33.33%)	0.00% (0.00%)	0.00% (0.00%)	<0.01% (5.55%)
Geodermatophilus	0.00% (0.00%)	0.00% (0.00%)	0.00% (0.00%)	<0.01% (33.33%)	0.00% (0.00%)	0.00% (0.00%)	<0.01% (5.55%)
Zoogloea	0.00% (0.00%)	0.00% (0.00%)	0.00% (0.00%)	0.00% (0.00%)	<0.01% (33.33%)	0.00% (0.00%)	<0.01% (5.55%)
Lutispora	0.00% (0.00%)	0.00% (0.00%)	0.00% (0.00%)	<0.01% (33.33%)	0.00% (0.00%)	0.00% (0.00%)	<0.01% (5.55%)
Halobacillus	0.00% (0.00%)	0.00% (0.00%)	0.00% (0.00%)	<0.01% (33.33%)	0.00% (0.00%)	0.00% (0.00%)	<0.01% (5.55%)
Micromonospora	0.00% (0.00%)	0.00% (0.00%)	<0.01% (33.33%)	0.00% (0.00%)	0.00% (0.00%)	0.00% (0.00%)	<0.01% (5.55%)
Leptolyngbya_PCC-6306	0.00% (0.00%)	<0.01% (33.33%)	0.00% (0.00%)	0.00% (0.00%)	0.00% (0.00%)	0.00% (0.00%)	<0.01% (5.55%)
Minicystis	0.00% (0.00%)	0.00% (0.00%)	0.00% (0.00%)	<0.01% (33.33%)	0.00% (0.00%)	0.00% (0.00%)	<0.01% (5.55%)
Desulfuromonas	0.00% (0.00%)	0.00% (0.00%)	<0.01% (33.33%)	0.00% (0.00%)	0.00% (0.00%)	0.00% (0.00%)	<0.01% (5.55%)
Pseudorhizobium	0.00% (0.00%)	0.00% (0.00%)	<0.01% (33.33%)	0.00% (0.00%)	0.00% (0.00%)	0.00% (0.00%)	<0.01% (5.55%)
Cutibacterium	0.00% (0.00%)	0.00% (0.00%)	0.00% (0.00%)	0.00% (0.00%)	0.00% (0.00%)	<0.01% (33.33%)	<0.01% (5.55%)
Lactococcus	0.00% (0.00%)	0.00% (0.00%)	0.00% (0.00%)	0.00% (0.00%)	<0.01% (33.33%)	0.00% (0.00%)	<0.01% (5.55%)
Herminiimonas	0.00% (0.00%)	0.00% (0.00%)	<0.01% (33.33%)	0.00% (0.00%)	0.00% (0.00%)	0.00% (0.00%)	<0.01% (5.55%)
Dactylosporangium	0.00% (0.00%)	0.00% (0.00%)	<0.01% (33.33%)	0.00% (0.00%)	0.00% (0.00%)	0.00% (0.00%)	<0.01% (5.55%)
Proteocatella	0.00% (0.00%)	0.00% (0.00%)	0.00% (0.00%)	0.00% (0.00%)	<0.01% (33.33%)	0.00% (0.00%)	<0.01% (5.55%)
Subgroup_11	0.00% (0.00%)	0.00% (0.00%)	0.00% (0.00%)	<0.01% (33.33%)	0.00% (0.00%)	0.00% (0.00%)	<0.01% (5.55%)
Candidatus_Ovatusbacter	0.00% (0.00%)	<0.01% (33.33%)	0.00% (0.00%)	0.00% (0.00%)	0.00% (0.00%)	0.00% (0.00%)	<0.01% (5.55%)
Nostoc_PCC-7524	0.00% (0.00%)	<0.01% (33.33%)	0.00% (0.00%)	0.00% (0.00%)	0.00% (0.00%)	0.00% (0.00%)	<0.01% (5.55%)
Veillonella	0.00% (0.00%)	0.00% (0.00%)	0.00% (0.00%)	0.00% (0.00%)	<0.01% (33.33%)	0.00% (0.00%)	<0.01% (5.55%)
Taibaiella	0.00% (0.00%)	0.00% (0.00%)	<0.01% (33.33%)	0.00% (0.00%)	0.00% (0.00%)	0.00% (0.00%)	<0.01% (5.55%)
Pseudarcobacter	0.00% (0.00%)	0.00% (0.00%)	0.00% (0.00%)	0.00% (0.00%)	<0.01% (33.33%)	0.00% (0.00%)	<0.01% (5.55%)
Ellin6055	<0.01% (33.33%)	0.00% (0.00%)	0.00% (0.00%)	0.00% (0.00%)	0.00% (0.00%)	0.00% (0.00%)	<0.01% (5.55%)
Alkanindiges	0.00% (0.00%)	0.00% (0.00%)	<0.01% (33.33%)	0.00% (0.00%)	0.00% (0.00%)	0.00% (0.00%)	<0.01% (5.55%)
Jahnella	0.00% (0.00%)	0.00% (0.00%)	0.00% (0.00%)	<0.01% (33.33%)	0.00% (0.00%)	0.00% (0.00%)	<0.01% (5.55%)
Oceanobacillus	0.00% (0.00%)	0.00% (0.00%)	0.00% (0.00%)	<0.01% (33.33%)	0.00% (0.00%)	0.00% (0.00%)	<0.01% (5.55%)
Parabacteroides	0.00% (0.00%)	0.00% (0.00%)	0.00% (0.00%)	0.00% (0.00%)	<0.01% (33.33%)	0.00% (0.00%)	<0.01% (5.55%)
OM190	<0.01% (33.33%)	0.00% (0.00%)	0.00% (0.00%)	0.00% (0.00%)	0.00% (0.00%)	0.00% (0.00%)	<0.01% (5.55%)
Hungateiclostridium	<0.01% (33.33%)	0.00% (0.00%)	0.00% (0.00%)	0.00% (0.00%)	0.00% (0.00%)	0.00% (0.00%)	<0.01% (5.55%)
Megasphaera	0.00% (0.00%)	0.00% (0.00%)	0.00% (0.00%)	0.00% (0.00%)	<0.01% (33.33%)	0.00% (0.00%)	<0.01% (5.55%)
Paludibacter	0.00% (0.00%)	0.00% (0.00%)	0.00% (0.00%)	0.00% (0.00%)	<0.01% (33.33%)	0.00% (0.00%)	<0.01% (5.55%)
BD7-11	0.00% (0.00%)	0.00% (0.00%)	0.00% (0.00%)	<0.01% (33.33%)	0.00% (0.00%)	0.00% (0.00%)	<0.01% (5.55%)
Erysipelothrix	0.00% (0.00%)	0.00% (0.00%)	0.00% (0.00%)	0.00% (0.00%)	<0.01% (33.33%)	0.00% (0.00%)	<0.01% (5.55%)
Desulfovibrio	0.00% (0.00%)	0.00% (0.00%)	0.00% (0.00%)	0.00% (0.00%)	<0.01% (33.33%)	0.00% (0.00%)	<0.01% (5.55%)
Thiovirga	0.00% (0.00%)	0.00% (0.00%)	0.00% (0.00%)	0.00% (0.00%)	<0.01% (33.33%)	0.00% (0.00%)	<0.01% (5.55%)
UTCFX1	0.00% (0.00%)	0.00% (0.00%)	<0.01% (33.33%)	0.00% (0.00%)	0.00% (0.00%)	0.00% (0.00%)	<0.01% (5.55%)
Azospirillum	0.00% (0.00%)	<0.01% (33.33%)	0.00% (0.00%)	0.00% (0.00%)	0.00% (0.00%)	0.00% (0.00%)	<0.01% (5.55%)
Gracilibacillus	0.00% (0.00%)	0.00% (0.00%)	0.00% (0.00%)	<0.01% (33.33%)	0.00% (0.00%)	0.00% (0.00%)	<0.01% (5.55%)
Paeniclostridium	0.00% (0.00%)	0.00% (0.00%)	<0.01% (33.33%)	0.00% (0.00%)	0.00% (0.00%)	0.00% (0.00%)	<0.01% (5.55%)
Saccharopolyspora	<0.01% (33.33%)	0.00% (0.00%)	0.00% (0.00%)	0.00% (0.00%)	0.00% (0.00%)	0.00% (0.00%)	<0.01% (5.55%)
Actinophytocola	0.00% (0.00%)	0.00% (0.00%)	<0.01% (33.33%)	0.00% (0.00%)	0.00% (0.00%)	0.00% (0.00%)	<0.01% (5.55%)
Subgroup_18	0.00% (0.00%)	0.00% (0.00%)	<0.01% (33.33%)	0.00% (0.00%)	0.00% (0.00%)	0.00% (0.00%)	<0.01% (5.55%)
Rummeliibacillus	0.00% (0.00%)	0.00% (0.00%)	0.00% (0.00%)	<0.01% (33.33%)	0.00% (0.00%)	0.00% (0.00%)	<0.01% (5.55%)
Thermomonospora	0.00% (0.00%)	0.00% (0.00%)	0.00% (0.00%)	<0.01% (33.33%)	0.00% (0.00%)	0.00% (0.00%)	<0.01% (5.55%)
Anaerobacterium	0.00% (0.00%)	0.00% (0.00%)	0.00% (0.00%)	<0.01% (33.33%)	0.00% (0.00%)	0.00% (0.00%)	<0.01% (5.55%)
Herbidospora	0.00% (0.00%)	0.00% (0.00%)	<0.01% (33.33%)	0.00% (0.00%)	0.00% (0.00%)	0.00% (0.00%)	<0.01% (5.55%)
Desulfosporosinus	0.00% (0.00%)	0.00% (0.00%)	0.00% (0.00%)	<0.01% (33.33%)	0.00% (0.00%)	0.00% (0.00%)	<0.01% (5.55%)
Pectobacterium	0.00% (0.00%)	0.00% (0.00%)	<0.01% (33.33%)	0.00% (0.00%)	0.00% (0.00%)	0.00% (0.00%)	<0.01% (5.55%)
Thermoactinomycetaceae	0.00% (0.00%)	0.00% (0.00%)	0.00% (0.00%)	<0.01% (33.33%)	0.00% (0.00%)	0.00% (0.00%)	<0.01% (5.55%)
Caldalkalibacillus	0.00% (0.00%)	<0.01% (33.33%)	0.00% (0.00%)	0.00% (0.00%)	0.00% (0.00%)	0.00% (0.00%)	<0.01% (5.55%)
Rhodopila	0.00% (0.00%)	0.00% (0.00%)	<0.01% (33.33%)	0.00% (0.00%)	0.00% (0.00%)	0.00% (0.00%)	<0.01% (5.55%)
Salinispora	0.00% (0.00%)	0.00% (0.00%)	0.00% (0.00%)	<0.01% (33.33%)	0.00% (0.00%)	0.00% (0.00%)	<0.01% (5.55%)
Bordetella	0.00% (0.00%)	0.00% (0.00%)	<0.01% (33.33%)	0.00% (0.00%)	0.00% (0.00%)	0.00% (0.00%)	<0.01% (5.55%)
Variibacter	0.00% (0.00%)	0.00% (0.00%)	<0.01% (33.33%)	0.00% (0.00%)	0.00% (0.00%)	0.00% (0.00%)	<0.01% (5.55%)
CL500-3	<0.01% (33.33%)	0.00% (0.00%)	0.00% (0.00%)	0.00% (0.00%)	0.00% (0.00%)	0.00% (0.00%)	<0.01% (5.55%)
Confluentibacter	0.00% (0.00%)	<0.01% (33.33%)	0.00% (0.00%)	0.00% (0.00%)	0.00% (0.00%)	0.00% (0.00%)	<0.01% (5.55%)
Bradymonadales	0.00% (0.00%)	0.00% (0.00%)	0.00% (0.00%)	<0.01% (33.33%)	0.00% (0.00%)	0.00% (0.00%)	<0.01% (5.55%)
JGI_0001001-H03	0.00% (0.00%)	0.00% (0.00%)	0.00% (0.00%)	<0.01% (33.33%)	0.00% (0.00%)	0.00% (0.00%)	<0.01% (5.55%)
Kroppenstedtia	0.00% (0.00%)	0.00% (0.00%)	0.00% (0.00%)	<0.01% (33.33%)	0.00% (0.00%)	0.00% (0.00%)	<0.01% (5.55%)
Pla3_lineage	0.00% (0.00%)	<0.01% (33.33%)	0.00% (0.00%)	0.00% (0.00%)	0.00% (0.00%)	0.00% (0.00%)	<0.01% (5.55%)
Desulfitobacterium	0.00% (0.00%)	0.00% (0.00%)	<0.01% (33.33%)	0.00% (0.00%)	0.00% (0.00%)	0.00% (0.00%)	<0.01% (5.55%)
Mitsuokella	0.00% (0.00%)	0.00% (0.00%)	0.00% (0.00%)	0.00% (0.00%)	<0.01% (33.33%)	0.00% (0.00%)	<0.01% (5.55%)
Tepidisphaeraceae	0.00% (0.00%)	0.00% (0.00%)	<0.01% (33.33%)	0.00% (0.00%)	0.00% (0.00%)	0.00% (0.00%)	<0.01% (5.55%)
Marinobacter	0.00% (0.00%)	<0.01% (33.33%)	0.00% (0.00%)	0.00% (0.00%)	0.00% (0.00%)	0.00% (0.00%)	<0.01% (5.55%)
Vermiphilaceae	0.00% (0.00%)	<0.01% (33.33%)	0.00% (0.00%)	0.00% (0.00%)	0.00% (0.00%)	0.00% (0.00%)	<0.01% (5.55%)
Kaistia	<0.01% (33.33%)	0.00% (0.00%)	0.00% (0.00%)	0.00% (0.00%)	0.00% (0.00%)	0.00% (0.00%)	<0.01% (5.55%)
BBMC-4	0.00% (0.00%)	0.00% (0.00%)	0.00% (0.00%)	<0.01% (33.33%)	0.00% (0.00%)	0.00% (0.00%)	<0.01% (5.55%)
Rhodanobacter	0.00% (0.00%)	0.00% (0.00%)	<0.01% (33.33%)	0.00% (0.00%)	0.00% (0.00%)	0.00% (0.00%)	<0.01% (5.55%)
Lineage_IIa	<0.01% (33.33%)	0.00% (0.00%)	0.00% (0.00%)	0.00% (0.00%)	0.00% (0.00%)	0.00% (0.00%)	<0.01% (5.55%)
Chlamydiaceae	0.00% (0.00%)	0.00% (0.00%)	<0.01% (33.33%)	0.00% (0.00%)	0.00% (0.00%)	0.00% (0.00%)	<0.01% (5.55%)
Caldicoprobacter	0.00% (0.00%)	0.00% (0.00%)	<0.01% (33.33%)	0.00% (0.00%)	0.00% (0.00%)	0.00% (0.00%)	<0.01% (5.55%)
Sulfuricurvum	0.00% (0.00%)	0.00% (0.00%)	0.00% (0.00%)	0.00% (0.00%)	<0.01% (33.33%)	0.00% (0.00%)	<0.01% (5.55%)
Prosthecomicrobium	0.00% (0.00%)	0.00% (0.00%)	0.00% (0.00%)	<0.01% (33.33%)	0.00% (0.00%)	0.00% (0.00%)	<0.01% (5.55%)
LD29	0.00% (0.00%)	0.00% (0.00%)	<0.01% (33.33%)	0.00% (0.00%)	0.00% (0.00%)	0.00% (0.00%)	<0.01% (5.55%)
Lineage_IIb	<0.01% (33.33%)	0.00% (0.00%)	0.00% (0.00%)	0.00% (0.00%)	0.00% (0.00%)	0.00% (0.00%)	<0.01% (5.55%)
Longispora	0.00% (0.00%)	<0.01% (33.33%)	0.00% (0.00%)	0.00% (0.00%)	0.00% (0.00%)	0.00% (0.00%)	<0.01% (5.55%)
Cloacibacterium	0.00% (0.00%)	0.00% (0.00%)	0.00% (0.00%)	0.00% (0.00%)	<0.01% (33.33%)	0.00% (0.00%)	<0.01% (5.55%)
CCM19a	0.00% (0.00%)	0.00% (0.00%)	0.00% (0.00%)	<0.01% (33.33%)	0.00% (0.00%)	0.00% (0.00%)	<0.01% (5.55%)
Aquaspirillum	0.00% (0.00%)	0.00% (0.00%)	0.00% (0.00%)	0.00% (0.00%)	<0.01% (33.33%)	0.00% (0.00%)	<0.01% (5.55%)
Erysipelotrichaceae_UCG-003	0.00% (0.00%)	0.00% (0.00%)	0.00% (0.00%)	0.00% (0.00%)	<0.01% (33.33%)	0.00% (0.00%)	<0.01% (5.55%)
Tyzzerella	0.00% (0.00%)	0.00% (0.00%)	0.00% (0.00%)	0.00% (0.00%)	<0.01% (33.33%)	0.00% (0.00%)	<0.01% (5.55%)
Fusicatenibacter	0.00% (0.00%)	0.00% (0.00%)	0.00% (0.00%)	0.00% (0.00%)	<0.01% (33.33%)	0.00% (0.00%)	<0.01% (5.55%)
Pedosphaera	0.00% (0.00%)	0.00% (0.00%)	0.00% (0.00%)	<0.01% (33.33%)	0.00% (0.00%)	0.00% (0.00%)	<0.01% (5.55%)
Nodosilinea_PCC-7104	0.00% (0.00%)	0.00% (0.00%)	<0.01% (33.33%)	0.00% (0.00%)	0.00% (0.00%)	0.00% (0.00%)	<0.01% (5.55%)
Coprobacter	0.00% (0.00%)	0.00% (0.00%)	0.00% (0.00%)	0.00% (0.00%)	<0.01% (33.33%)	0.00% (0.00%)	<0.01% (5.55%)
Empedobacter	<0.01% (33.33%)	0.00% (0.00%)	0.00% (0.00%)	0.00% (0.00%)	0.00% (0.00%)	0.00% (0.00%)	<0.01% (5.55%)
SAR202_clade	0.00% (0.00%)	0.00% (0.00%)	0.00% (0.00%)	<0.01% (33.33%)	0.00% (0.00%)	0.00% (0.00%)	<0.01% (5.55%)
SJA-15	0.00% (0.00%)	0.00% (0.00%)	0.00% (0.00%)	<0.01% (33.33%)	0.00% (0.00%)	0.00% (0.00%)	<0.01% (5.55%)
Paludisphaera	0.00% (0.00%)	0.00% (0.00%)	0.00% (0.00%)	<0.01% (33.33%)	0.00% (0.00%)	0.00% (0.00%)	<0.01% (5.55%)
Marinagarivorans	0.00% (0.00%)	0.00% (0.00%)	0.00% (0.00%)	<0.01% (33.33%)	0.00% (0.00%)	0.00% (0.00%)	<0.01% (5.55%)
Bacteriovorax	0.00% (0.00%)	0.00% (0.00%)	<0.01% (33.33%)	0.00% (0.00%)	0.00% (0.00%)	0.00% (0.00%)	<0.01% (5.55%)
Aquabacterium	0.00% (0.00%)	<0.01% (33.33%)	0.00% (0.00%)	0.00% (0.00%)	0.00% (0.00%)	0.00% (0.00%)	<0.01% (5.55%)
Ornithinimicrobium	0.00% (0.00%)	0.00% (0.00%)	<0.01% (33.33%)	0.00% (0.00%)	0.00% (0.00%)	0.00% (0.00%)	<0.01% (5.55%)
Candidatus_Megaira	0.00% (0.00%)	0.00% (0.00%)	<0.01% (33.33%)	0.00% (0.00%)	0.00% (0.00%)	0.00% (0.00%)	<0.01% (5.55%)
Hazenella	0.00% (0.00%)	0.00% (0.00%)	0.00% (0.00%)	<0.01% (33.33%)	0.00% (0.00%)	0.00% (0.00%)	<0.01% (5.55%)
Coxiella	0.00% (0.00%)	0.00% (0.00%)	0.00% (0.00%)	<0.01% (33.33%)	0.00% (0.00%)	0.00% (0.00%)	<0.01% (5.55%)
Telmatocola	0.00% (0.00%)	0.00% (0.00%)	0.00% (0.00%)	<0.01% (33.33%)	0.00% (0.00%)	0.00% (0.00%)	<0.01% (5.55%)
Hydrogenispora	0.00% (0.00%)	0.00% (0.00%)	0.00% (0.00%)	<0.01% (33.33%)	0.00% (0.00%)	0.00% (0.00%)	<0.01% (5.55%)
Anaerostipes	0.00% (0.00%)	0.00% (0.00%)	0.00% (0.00%)	0.00% (0.00%)	<0.01% (33.33%)	0.00% (0.00%)	<0.01% (5.55%)
IMCC26207	0.00% (0.00%)	<0.01% (33.33%)	0.00% (0.00%)	0.00% (0.00%)	0.00% (0.00%)	0.00% (0.00%)	<0.01% (5.55%)
Sulfurospirillum	0.00% (0.00%)	0.00% (0.00%)	0.00% (0.00%)	0.00% (0.00%)	<0.01% (33.33%)	0.00% (0.00%)	<0.01% (5.55%)
Anaerocolumna	0.00% (0.00%)	0.00% (0.00%)	0.00% (0.00%)	<0.01% (33.33%)	0.00% (0.00%)	0.00% (0.00%)	<0.01% (5.55%)
Acetoanaerobium	0.00% (0.00%)	0.00% (0.00%)	0.00% (0.00%)	0.00% (0.00%)	<0.01% (33.33%)	0.00% (0.00%)	<0.01% (5.55%)
Hydrogenedensaceae	0.00% (0.00%)	<0.01% (33.33%)	0.00% (0.00%)	0.00% (0.00%)	0.00% (0.00%)	0.00% (0.00%)	<0.01% (5.55%)
Methyloversatilis	0.00% (0.00%)	0.00% (0.00%)	0.00% (0.00%)	0.00% (0.00%)	<0.01% (33.33%)	0.00% (0.00%)	<0.01% (5.55%)
Actinomyces	0.00% (0.00%)	0.00% (0.00%)	0.00% (0.00%)	0.00% (0.00%)	<0.01% (33.33%)	0.00% (0.00%)	<0.01% (5.55%)
Psychroglaciecola	0.00% (0.00%)	0.00% (0.00%)	0.00% (0.00%)	<0.01% (33.33%)	0.00% (0.00%)	0.00% (0.00%)	<0.01% (5.55%)
Clostridium_sensu_stricto_3	0.00% (0.00%)	0.00% (0.00%)	<0.01% (33.33%)	0.00% (0.00%)	0.00% (0.00%)	0.00% (0.00%)	<0.01% (5.55%)
Clostridium_sensu_stricto_5	0.00% (0.00%)	<0.01% (33.33%)	0.00% (0.00%)	0.00% (0.00%)	0.00% (0.00%)	0.00% (0.00%)	<0.01% (5.55%)
UCG-002	0.00% (0.00%)	0.00% (0.00%)	0.00% (0.00%)	0.00% (0.00%)	<0.01% (33.33%)	0.00% (0.00%)	<0.01% (5.55%)
Syntrophococcus	0.00% (0.00%)	0.00% (0.00%)	0.00% (0.00%)	0.00% (0.00%)	<0.01% (33.33%)	0.00% (0.00%)	<0.01% (5.55%)
Roseburia	0.00% (0.00%)	0.00% (0.00%)	0.00% (0.00%)	0.00% (0.00%)	<0.01% (33.33%)	0.00% (0.00%)	<0.01% (5.55%)
Enhydrobacter	0.00% (0.00%)	0.00% (0.00%)	<0.01% (33.33%)	0.00% (0.00%)	0.00% (0.00%)	0.00% (0.00%)	<0.01% (5.55%)
Aequorivita	<0.01% (66.67%)	0.01% (100.00%)	<0.01% (66.67%)	0.03% (33.33%)	0.00% (0.00%)	0.00% (0.00%)	<0.01% (44.45%)
OM60(NOR5)_clade	0.02% (100.00%)	<0.01% (66.67%)	<0.01% (66.67%)	0.02% (33.33%)	0.00% (0.00%)	0.00% (0.00%)	<0.01% (44.45%)
Arcticibacter	0.00% (0.00%)	0.02% (66.67%)	0.02% (100.00%)	0.03% (100.00%)	0.00% (0.00%)	0.00% (0.00%)	<0.01% (44.45%)
Blastocatella	0.00% (0.00%)	0.01% (66.67%)	<0.01% (100.00%)	0.02% (100.00%)	0.00% (0.00%)	0.00% (0.00%)	<0.01% (44.45%)
Zavarzinella	0.00% (0.00%)	<0.01% (100.00%)	<0.01% (66.67%)	0.02% (100.00%)	0.00% (0.00%)	0.00% (0.00%)	<0.01% (44.45%)
Abditibacterium	0.00% (0.00%)	<0.01% (66.67%)	0.01% (100.00%)	0.02% (100.00%)	0.00% (0.00%)	0.00% (0.00%)	<0.01% (44.45%)
Sphingobacterium	<0.01% (33.33%)	<0.01% (100.00%)	0.01% (66.67%)	<0.01% (66.67%)	0.00% (0.00%)	0.00% (0.00%)	<0.01% (44.45%)
mle1-27	<0.01% (66.67%)	<0.01% (33.33%)	0.01% (66.67%)	0.02% (100.00%)	0.00% (0.00%)	0.00% (0.00%)	<0.01% (44.45%)
Turicibacter	<0.01% (33.33%)	0.01% (66.67%)	0.01% (66.67%)	0.01% (66.67%)	<0.01% (33.33%)	0.00% (0.00%)	<0.01% (44.45%)
MBNT15	<0.01% (66.67%)	0.02% (100.00%)	0.01% (66.67%)	<0.01% (33.33%)	0.00% (0.00%)	0.00% (0.00%)	<0.01% (44.45%)
Rufibacter	<0.01% (66.67%)	<0.01% (33.33%)	0.01% (66.67%)	0.02% (100.00%)	0.00% (0.00%)	0.00% (0.00%)	<0.01% (44.45%)
OLB13	0.01% (66.67%)	0.01% (100.00%)	<0.01% (66.67%)	<0.01% (33.33%)	0.00% (0.00%)	0.00% (0.00%)	<0.01% (44.45%)
Pseudohongiella	<0.01% (66.67%)	<0.01% (66.67%)	0.01% (66.67%)	<0.01% (66.67%)	0.00% (0.00%)	0.00% (0.00%)	<0.01% (44.45%)
BD2-11_terrestrial_group	<0.01% (33.33%)	<0.01% (66.67%)	0.01% (100.00%)	<0.01% (66.67%)	0.00% (0.00%)	0.00% (0.00%)	<0.01% (44.45%)
KD3-93	<0.01% (66.67%)	<0.01% (100.00%)	<0.01% (66.67%)	<0.01% (33.33%)	0.00% (0.00%)	0.00% (0.00%)	<0.01% (44.45%)
Psychrobacillus	0.01% (100.00%)	<0.01% (33.33%)	<0.01% (33.33%)	0.02% (100.00%)	0.00% (0.00%)	0.00% (0.00%)	<0.01% (44.44%)
Labrys	<0.01% (33.33%)	<0.01% (33.33%)	0.01% (100.00%)	<0.01% (100.00%)	0.00% (0.00%)	0.00% (0.00%)	<0.01% (44.44%)
Sphingoaurantiacus	<0.01% (33.33%)	<0.01% (100.00%)	0.02% (100.00%)	<0.01% (33.33%)	0.00% (0.00%)	0.00% (0.00%)	<0.01% (44.44%)
Akkermansia	<0.01% (66.67%)	<0.01% (66.67%)	<0.01% (33.33%)	0.00% (0.00%)	<0.01% (66.67%)	0.00% (0.00%)	<0.01% (38.89%)
Fermentimonas	<0.01% (66.67%)	<0.01% (66.67%)	<0.01% (66.67%)	0.02% (33.33%)	0.00% (0.00%)	0.00% (0.00%)	<0.01% (38.89%)
Tychonema_CCAP_1459-11B	0.00% (0.00%)	0.01% (66.67%)	0.03% (100.00%)	<0.01% (66.67%)	0.00% (0.00%)	0.00% (0.00%)	<0.01% (38.89%)
mle1-7	<0.01% (33.33%)	<0.01% (66.67%)	<0.01% (33.33%)	<0.01% (100.00%)	0.00% (0.00%)	0.00% (0.00%)	<0.01% (38.89%)
Puia	0.01% (66.67%)	0.01% (33.33%)	0.02% (100.00%)	0.01% (33.33%)	0.00% (0.00%)	0.00% (0.00%)	<0.01% (38.89%)
Candidatus_Chloroploca	0.00% (0.00%)	<0.01% (66.67%)	0.02% (66.67%)	0.01% (100.00%)	0.00% (0.00%)	0.00% (0.00%)	<0.01% (38.89%)
Sandaracinus	0.00% (0.00%)	0.02% (100.00%)	0.02% (66.67%)	0.02% (66.67%)	0.00% (0.00%)	0.00% (0.00%)	<0.01% (38.89%)
Chitinophaga	<0.01% (33.33%)	<0.01% (33.33%)	0.02% (66.67%)	0.02% (100.00%)	0.00% (0.00%)	0.00% (0.00%)	<0.01% (38.89%)
CL500-29_marine_group	0.00% (0.00%)	0.02% (100.00%)	0.03% (100.00%)	<0.01% (33.33%)	0.00% (0.00%)	0.00% (0.00%)	<0.01% (38.89%)
A21b	<0.01% (66.67%)	<0.01% (66.67%)	<0.01% (33.33%)	<0.01% (66.67%)	0.00% (0.00%)	0.00% (0.00%)	<0.01% (38.89%)
Herpetosiphon	0.00% (0.00%)	0.01% (66.67%)	0.01% (66.67%)	0.01% (100.00%)	0.00% (0.00%)	0.00% (0.00%)	<0.01% (38.89%)
Olivibacter	<0.01% (33.33%)	0.01% (66.67%)	<0.01% (33.33%)	0.01% (100.00%)	0.00% (0.00%)	0.00% (0.00%)	<0.01% (38.89%)
Nibribacter	<0.01% (66.67%)	<0.01% (66.67%)	0.00% (0.00%)	0.02% (100.00%)	0.00% (0.00%)	0.00% (0.00%)	<0.01% (38.89%)
Ilumatobacter	<0.01% (33.33%)	0.01% (66.67%)	0.01% (66.67%)	<0.01% (66.67%)	0.00% (0.00%)	0.00% (0.00%)	<0.01% (38.89%)
Alsobacter	<0.01% (33.33%)	0.01% (66.67%)	0.01% (66.67%)	0.02% (66.67%)	0.00% (0.00%)	0.00% (0.00%)	<0.01% (38.89%)
NB1-j	<0.01% (33.33%)	<0.01% (33.33%)	<0.01% (66.67%)	0.01% (100.00%)	0.00% (0.00%)	0.00% (0.00%)	<0.01% (38.89%)
Nitrosomonas	0.00% (0.00%)	<0.01% (66.67%)	0.01% (66.67%)	0.01% (100.00%)	0.00% (0.00%)	0.00% (0.00%)	<0.01% (38.89%)
Saccharibacillus	<0.01% (66.67%)	<0.01% (66.67%)	0.01% (66.67%)	0.00% (0.00%)	<0.01% (33.33%)	0.00% (0.00%)	<0.01% (38.89%)
Singulisphaera	<0.01% (33.33%)	<0.01% (33.33%)	<0.01% (66.67%)	0.01% (100.00%)	0.00% (0.00%)	0.00% (0.00%)	<0.01% (38.89%)
Citrifermentans	<0.01% (33.33%)	<0.01% (66.67%)	<0.01% (66.67%)	<0.01% (66.67%)	0.00% (0.00%)	0.00% (0.00%)	<0.01% (38.89%)
Rhizocola	<0.01% (66.67%)	<0.01% (33.33%)	<0.01% (100.00%)	<0.01% (33.33%)	0.00% (0.00%)	0.00% (0.00%)	<0.01% (38.89%)
Asticcacaulis	<0.01% (66.67%)	<0.01% (66.67%)	0.01% (100.00%)	0.00% (0.00%)	0.00% (0.00%)	0.00% (0.00%)	<0.01% (38.89%)
Flavihumibacter	0.00% (0.00%)	<0.01% (66.67%)	<0.01% (66.67%)	0.01% (100.00%)	0.00% (0.00%)	0.00% (0.00%)	<0.01% (38.89%)
Candidatus_Paracaedibacter	<0.01% (33.33%)	0.01% (100.00%)	0.01% (66.67%)	<0.01% (33.33%)	0.00% (0.00%)	0.00% (0.00%)	<0.01% (38.89%)
Planctopirus	<0.01% (33.33%)	0.01% (100.00%)	<0.01% (66.67%)	<0.01% (33.33%)	0.00% (0.00%)	0.00% (0.00%)	<0.01% (38.89%)
Ammoniphilus	<0.01% (33.33%)	<0.01% (66.67%)	0.01% (66.67%)	<0.01% (66.67%)	0.00% (0.00%)	0.00% (0.00%)	<0.01% (38.89%)
A0839	<0.01% (33.33%)	<0.01% (100.00%)	<0.01% (66.67%)	<0.01% (33.33%)	0.00% (0.00%)	0.00% (0.00%)	<0.01% (38.89%)
Defluviicoccus	<0.01% (66.67%)	<0.01% (66.67%)	<0.01% (66.67%)	<0.01% (33.33%)	0.00% (0.00%)	0.00% (0.00%)	<0.01% (38.89%)
LWQ8	0.00% (0.00%)	<0.01% (66.67%)	0.02% (66.67%)	<0.01% (66.67%)	0.00% (0.00%)	0.00% (0.00%)	<0.01% (33.34%)
Nannocystaceae	0.00% (0.00%)	0.01% (66.67%)	0.01% (66.67%)	0.02% (66.67%)	0.00% (0.00%)	0.00% (0.00%)	<0.01% (33.34%)
Algoriphagus	<0.01% (66.67%)	0.00% (0.00%)	<0.01% (66.67%)	<0.01% (66.67%)	0.00% (0.00%)	0.00% (0.00%)	<0.01% (33.34%)
Cupriavidus	0.00% (0.00%)	0.00% (0.00%)	0.00% (0.00%)	0.00% (0.00%)	0.02% (100.00%)	0.02% (100.00%)	<0.01% (33.33%)
Rhodoplanes	<0.01% (33.33%)	0.01% (66.67%)	<0.01% (66.67%)	0.01% (33.33%)	0.00% (0.00%)	0.00% (0.00%)	<0.01% (33.33%)
Entotheonellaceae	0.00% (0.00%)	<0.01% (33.33%)	0.01% (66.67%)	0.03% (100.00%)	0.00% (0.00%)	0.00% (0.00%)	<0.01% (33.33%)
Caenimonas	0.00% (0.00%)	0.00% (0.00%)	0.02% (100.00%)	0.02% (100.00%)	0.00% (0.00%)	0.00% (0.00%)	<0.01% (33.33%)
Friedmanniella	<0.01% (33.33%)	<0.01% (33.33%)	0.01% (33.33%)	0.02% (100.00%)	0.00% (0.00%)	0.00% (0.00%)	<0.01% (33.33%)
Tundrisphaera	0.00% (0.00%)	<0.01% (33.33%)	0.02% (100.00%)	0.02% (66.67%)	0.00% (0.00%)	0.00% (0.00%)	<0.01% (33.33%)
Hydrogenophaga	<0.01% (33.33%)	0.02% (100.00%)	<0.01% (33.33%)	0.01% (33.33%)	0.00% (0.00%)	0.00% (0.00%)	<0.01% (33.33%)
Subgroup_5	<0.01% (33.33%)	<0.01% (33.33%)	<0.01% (66.67%)	<0.01% (66.67%)	0.00% (0.00%)	0.00% (0.00%)	<0.01% (33.33%)
Belnapia	<0.01% (66.67%)	<0.01% (33.33%)	0.01% (33.33%)	0.02% (66.67%)	0.00% (0.00%)	0.00% (0.00%)	<0.01% (33.33%)
Fictibacillus	0.00% (0.00%)	<0.01% (66.67%)	0.01% (33.33%)	0.03% (100.00%)	0.00% (0.00%)	0.00% (0.00%)	<0.01% (33.33%)
Fimbriiglobus	<0.01% (33.33%)	<0.01% (66.67%)	0.01% (33.33%)	0.01% (66.67%)	0.00% (0.00%)	0.00% (0.00%)	<0.01% (33.33%)
env.OPS_17	<0.01% (33.33%)	<0.01% (33.33%)	<0.01% (66.67%)	0.01% (66.67%)	0.00% (0.00%)	0.00% (0.00%)	<0.01% (33.33%)
AKYH767	0.00% (0.00%)	0.01% (100.00%)	<0.01% (66.67%)	<0.01% (33.33%)	0.00% (0.00%)	0.00% (0.00%)	<0.01% (33.33%)
Streptosporangium	0.00% (0.00%)	0.00% (0.00%)	0.02% (100.00%)	0.02% (100.00%)	0.00% (0.00%)	0.00% (0.00%)	<0.01% (33.33%)
Stenotrophobacter	<0.01% (33.33%)	<0.01% (33.33%)	<0.01% (66.67%)	0.01% (66.67%)	0.00% (0.00%)	0.00% (0.00%)	<0.01% (33.33%)
Segetibacter	<0.01% (33.33%)	<0.01% (66.67%)	<0.01% (33.33%)	0.01% (66.67%)	0.00% (0.00%)	0.00% (0.00%)	<0.01% (33.33%)
KF-JG30-B3	<0.01% (33.33%)	0.01% (66.67%)	0.00% (0.00%)	0.01% (100.00%)	0.00% (0.00%)	0.00% (0.00%)	<0.01% (33.33%)
PB19	<0.01% (33.33%)	<0.01% (33.33%)	<0.01% (66.67%)	<0.01% (66.67%)	0.00% (0.00%)	0.00% (0.00%)	<0.01% (33.33%)
Fluviicola	0.00% (0.00%)	<0.01% (100.00%)	<0.01% (33.33%)	0.01% (66.67%)	0.00% (0.00%)	0.00% (0.00%)	<0.01% (33.33%)
44889	<0.01% (33.33%)	<0.01% (66.67%)	<0.01% (33.33%)	<0.01% (66.67%)	0.00% (0.00%)	0.00% (0.00%)	<0.01% (33.33%)
Proteiniclasticum	0.00% (0.00%)	<0.01% (66.67%)	0.01% (66.67%)	<0.01% (33.33%)	<0.01% (33.33%)	0.00% (0.00%)	<0.01% (33.33%)
JG30-KF-CM66	<0.01% (100.00%)	<0.01% (33.33%)	<0.01% (33.33%)	<0.01% (33.33%)	0.00% (0.00%)	0.00% (0.00%)	<0.01% (33.33%)
C0119	0.00% (0.00%)	<0.01% (33.33%)	<0.01% (66.67%)	0.01% (100.00%)	0.00% (0.00%)	0.00% (0.00%)	<0.01% (33.33%)
Vulgatibacter	<0.01% (33.33%)	<0.01% (66.67%)	<0.01% (33.33%)	<0.01% (66.67%)	0.00% (0.00%)	0.00% (0.00%)	<0.01% (33.33%)
Patulibacter	<0.01% (33.33%)	<0.01% (33.33%)	<0.01% (66.67%)	<0.01% (66.67%)	0.00% (0.00%)	0.00% (0.00%)	<0.01% (33.33%)
Mumia	0.00% (0.00%)	<0.01% (66.67%)	<0.01% (100.00%)	<0.01% (33.33%)	0.00% (0.00%)	0.00% (0.00%)	<0.01% (33.33%)
OLB8	0.00% (0.00%)	<0.01% (100.00%)	<0.01% (33.33%)	<0.01% (66.67%)	0.00% (0.00%)	0.00% (0.00%)	<0.01% (33.33%)
Anaerolinea	0.00% (0.00%)	0.01% (100.00%)	<0.01% (33.33%)	<0.01% (66.67%)	0.00% (0.00%)	0.00% (0.00%)	<0.01% (33.33%)
Larkinella	<0.01% (66.67%)	<0.01% (33.33%)	<0.01% (33.33%)	<0.01% (66.67%)	0.00% (0.00%)	0.00% (0.00%)	<0.01% (33.33%)
Bacteroidetes_vadinHA17	<0.01% (33.33%)	<0.01% (66.67%)	<0.01% (66.67%)	<0.01% (33.33%)	0.00% (0.00%)	0.00% (0.00%)	<0.01% (33.33%)
Rhodomicrobium	<0.01% (66.67%)	<0.01% (33.33%)	<0.01% (66.67%)	<0.01% (33.33%)	0.00% (0.00%)	0.00% (0.00%)	<0.01% (33.33%)
SM2D12	<0.01% (33.33%)	<0.01% (33.33%)	<0.01% (33.33%)	<0.01% (66.67%)	<0.01% (33.33%)	0.00% (0.00%)	<0.01% (33.33%)
Kineococcus	<0.01% (33.33%)	<0.01% (33.33%)	0.01% (66.67%)	0.02% (33.33%)	0.00% (0.00%)	0.00% (0.00%)	<0.01% (27.78%)
Pseudorhodoplanes	0.00% (0.00%)	0.01% (33.33%)	0.01% (33.33%)	0.03% (100.00%)	0.00% (0.00%)	0.00% (0.00%)	<0.01% (27.78%)
Caulobacter	0.00% (0.00%)	0.01% (66.67%)	0.01% (33.33%)	0.01% (66.67%)	0.00% (0.00%)	0.00% (0.00%)	<0.01% (27.78%)
Georgenia	0.00% (0.00%)	<0.01% (33.33%)	<0.01% (33.33%)	0.03% (100.00%)	0.00% (0.00%)	0.00% (0.00%)	<0.01% (27.78%)
Haloactinopolyspora	0.00% (0.00%)	<0.01% (33.33%)	0.02% (66.67%)	0.01% (66.67%)	0.00% (0.00%)	0.00% (0.00%)	<0.01% (27.78%)
SBR1031	<0.01% (66.67%)	<0.01% (33.33%)	<0.01% (33.33%)	0.01% (33.33%)	0.00% (0.00%)	0.00% (0.00%)	<0.01% (27.78%)
Comamonas	0.00% (0.00%)	0.00% (0.00%)	0.02% (66.67%)	0.01% (66.67%)	<0.01% (33.33%)	0.00% (0.00%)	<0.01% (27.78%)
Thiobacillus	<0.01% (33.33%)	<0.01% (66.67%)	<0.01% (33.33%)	0.01% (33.33%)	0.00% (0.00%)	0.00% (0.00%)	<0.01% (27.78%)
alphaI_cluster	0.00% (0.00%)	<0.01% (33.33%)	0.02% (66.67%)	0.02% (66.67%)	0.00% (0.00%)	0.00% (0.00%)	<0.01% (27.78%)
Parapusillimonas	<0.01% (33.33%)	<0.01% (33.33%)	0.02% (66.67%)	<0.01% (33.33%)	0.00% (0.00%)	0.00% (0.00%)	<0.01% (27.78%)
Niastella	0.00% (0.00%)	<0.01% (33.33%)	<0.01% (33.33%)	0.03% (100.00%)	0.00% (0.00%)	0.00% (0.00%)	<0.01% (27.78%)
Sphingorhabdus	<0.01% (33.33%)	0.01% (33.33%)	<0.01% (66.67%)	<0.01% (33.33%)	0.00% (0.00%)	0.00% (0.00%)	<0.01% (27.78%)
Duganella	0.00% (0.00%)	0.00% (0.00%)	0.01% (66.67%)	0.01% (100.00%)	0.00% (0.00%)	0.00% (0.00%)	<0.01% (27.78%)
Roseimicrobium	<0.01% (33.33%)	0.00% (0.00%)	<0.01% (66.67%)	0.01% (66.67%)	0.00% (0.00%)	0.00% (0.00%)	<0.01% (27.78%)
Sphingopyxis	<0.01% (33.33%)	<0.01% (33.33%)	0.01% (66.67%)	<0.01% (33.33%)	0.00% (0.00%)	0.00% (0.00%)	<0.01% (27.78%)
Thermoactinomyces	<0.01% (33.33%)	0.00% (0.00%)	<0.01% (33.33%)	0.01% (66.67%)	0.00% (0.00%)	<0.01% (33.33%)	<0.01% (27.78%)
Inquilinus	0.00% (0.00%)	<0.01% (33.33%)	<0.01% (33.33%)	0.02% (100.00%)	0.00% (0.00%)	0.00% (0.00%)	<0.01% (27.78%)
Buchnera	0.00% (0.00%)	0.00% (0.00%)	<0.01% (66.67%)	0.02% (100.00%)	0.00% (0.00%)	0.00% (0.00%)	<0.01% (27.78%)
Brevibacillus	<0.01% (33.33%)	<0.01% (66.67%)	0.00% (0.00%)	0.01% (66.67%)	0.00% (0.00%)	0.00% (0.00%)	<0.01% (27.78%)
Chiayiivirga	<0.01% (33.33%)	<0.01% (66.67%)	<0.01% (66.67%)	0.00% (0.00%)	0.00% (0.00%)	0.00% (0.00%)	<0.01% (27.78%)
Chryseobacterium	0.00% (0.00%)	<0.01% (66.67%)	0.01% (66.67%)	<0.01% (33.33%)	0.00% (0.00%)	0.00% (0.00%)	<0.01% (27.78%)
Halomonas	<0.01% (33.33%)	<0.01% (66.67%)	<0.01% (66.67%)	0.00% (0.00%)	0.00% (0.00%)	0.00% (0.00%)	<0.01% (27.78%)
Cystobacter	0.00% (0.00%)	0.00% (0.00%)	0.01% (100.00%)	0.01% (66.67%)	0.00% (0.00%)	0.00% (0.00%)	<0.01% (27.78%)
Brevibacterium	0.00% (0.00%)	<0.01% (66.67%)	<0.01% (66.67%)	<0.01% (33.33%)	0.00% (0.00%)	0.00% (0.00%)	<0.01% (27.78%)
P3OB-42	<0.01% (33.33%)	0.00% (0.00%)	<0.01% (66.67%)	<0.01% (66.67%)	0.00% (0.00%)	0.00% (0.00%)	<0.01% (27.78%)
Christensenellaceae_R-7_group	<0.01% (33.33%)	<0.01% (66.67%)	<0.01% (33.33%)	<0.01% (33.33%)	0.00% (0.00%)	0.00% (0.00%)	<0.01% (27.78%)
Rhodopirellula	<0.01% (66.67%)	<0.01% (33.33%)	0.00% (0.00%)	<0.01% (66.67%)	0.00% (0.00%)	0.00% (0.00%)	<0.01% (27.78%)
SAR324_clade(Marine_group_B)	0.00% (0.00%)	<0.01% (100.00%)	<0.01% (66.67%)	0.00% (0.00%)	0.00% (0.00%)	0.00% (0.00%)	<0.01% (27.78%)
Methylophaga	<0.01% (33.33%)	<0.01% (66.67%)	<0.01% (33.33%)	<0.01% (33.33%)	0.00% (0.00%)	0.00% (0.00%)	<0.01% (27.78%)
Roseimaritima	0.00% (0.00%)	<0.01% (33.33%)	<0.01% (100.00%)	<0.01% (33.33%)	0.00% (0.00%)	0.00% (0.00%)	<0.01% (27.78%)
Tistlia	<0.01% (33.33%)	<0.01% (66.67%)	<0.01% (33.33%)	<0.01% (33.33%)	0.00% (0.00%)	0.00% (0.00%)	<0.01% (27.78%)
Faecalibacterium	0.00% (0.00%)	0.00% (0.00%)	<0.01% (66.67%)	0.00% (0.00%)	0.03% (66.67%)	0.00% (0.00%)	<0.01% (22.22%)
Streptococcus	0.00% (0.00%)	<0.01% (33.33%)	0.00% (0.00%)	<0.01% (33.33%)	0.02% (66.67%)	0.00% (0.00%)	<0.01% (22.22%)
Solibacillus	0.00% (0.00%)	<0.01% (33.33%)	0.00% (0.00%)	0.03% (100.00%)	0.00% (0.00%)	0.00% (0.00%)	<0.01% (22.22%)
Solitalea	<0.01% (33.33%)	0.00% (0.00%)	<0.01% (66.67%)	<0.01% (33.33%)	0.00% (0.00%)	0.00% (0.00%)	<0.01% (22.22%)
Porphyrobacter	0.00% (0.00%)	<0.01% (33.33%)	0.03% (66.67%)	0.01% (33.33%)	0.00% (0.00%)	0.00% (0.00%)	<0.01% (22.22%)
Gordonia	0.00% (0.00%)	0.00% (0.00%)	0.02% (66.67%)	0.02% (66.67%)	0.00% (0.00%)	0.00% (0.00%)	<0.01% (22.22%)
Catellatospora	<0.01% (33.33%)	0.01% (33.33%)	0.01% (33.33%)	0.01% (33.33%)	0.00% (0.00%)	0.00% (0.00%)	<0.01% (22.22%)
JCM_18997	0.00% (0.00%)	<0.01% (33.33%)	0.01% (33.33%)	0.01% (66.67%)	0.00% (0.00%)	0.00% (0.00%)	<0.01% (22.22%)
Microcoleus_Es-Yyy1400	0.00% (0.00%)	<0.01% (66.67%)	0.00% (0.00%)	0.01% (66.67%)	0.00% (0.00%)	0.00% (0.00%)	<0.01% (22.22%)
Aurantisolimonas	<0.01% (33.33%)	0.00% (0.00%)	<0.01% (66.67%)	0.01% (33.33%)	0.00% (0.00%)	0.00% (0.00%)	<0.01% (22.22%)
Terrabacter	0.00% (0.00%)	<0.01% (33.33%)	0.02% (66.67%)	<0.01% (33.33%)	0.00% (0.00%)	0.00% (0.00%)	<0.01% (22.22%)
Sporosarcina	0.00% (0.00%)	<0.01% (33.33%)	0.01% (66.67%)	<0.01% (33.33%)	0.00% (0.00%)	0.00% (0.00%)	<0.01% (22.22%)
Cytophagaceae	<0.01% (33.33%)	<0.01% (33.33%)	<0.01% (33.33%)	<0.01% (33.33%)	0.00% (0.00%)	0.00% (0.00%)	<0.01% (22.22%)
Nostoc_PCC-7107	0.00% (0.00%)	<0.01% (33.33%)	<0.01% (66.67%)	<0.01% (33.33%)	0.00% (0.00%)	0.00% (0.00%)	<0.01% (22.22%)
Crocinitomix	<0.01% (66.67%)	<0.01% (33.33%)	0.00% (0.00%)	<0.01% (33.33%)	0.00% (0.00%)	0.00% (0.00%)	<0.01% (22.22%)
Helicobacter	<0.01% (33.33%)	<0.01% (66.67%)	<0.01% (33.33%)	0.00% (0.00%)	0.00% (0.00%)	0.00% (0.00%)	<0.01% (22.22%)
Pilimelia	<0.01% (66.67%)	0.00% (0.00%)	<0.01% (33.33%)	<0.01% (33.33%)	0.00% (0.00%)	0.00% (0.00%)	<0.01% (22.22%)
Armatimonadales	0.00% (0.00%)	<0.01% (33.33%)	<0.01% (66.67%)	<0.01% (33.33%)	0.00% (0.00%)	0.00% (0.00%)	<0.01% (22.22%)
Luedemannella	0.00% (0.00%)	0.00% (0.00%)	0.01% (66.67%)	<0.01% (66.67%)	0.00% (0.00%)	0.00% (0.00%)	<0.01% (22.22%)
Subgroup_25	<0.01% (33.33%)	0.00% (0.00%)	<0.01% (66.67%)	<0.01% (33.33%)	0.00% (0.00%)	0.00% (0.00%)	<0.01% (22.22%)
Crossiella	<0.01% (33.33%)	0.00% (0.00%)	0.01% (66.67%)	<0.01% (33.33%)	0.00% (0.00%)	0.00% (0.00%)	<0.01% (22.22%)
Sporocytophaga	<0.01% (33.33%)	<0.01% (66.67%)	0.00% (0.00%)	<0.01% (33.33%)	0.00% (0.00%)	0.00% (0.00%)	<0.01% (22.22%)
Ruminococcus	0.00% (0.00%)	0.00% (0.00%)	0.00% (0.00%)	0.00% (0.00%)	<0.01% (100.00%)	<0.01% (33.33%)	<0.01% (22.22%)
Smaragdicoccus	0.00% (0.00%)	0.00% (0.00%)	<0.01% (33.33%)	0.01% (100.00%)	0.00% (0.00%)	0.00% (0.00%)	<0.01% (22.22%)
Clostridium_sensu_stricto_13	0.00% (0.00%)	<0.01% (33.33%)	<0.01% (33.33%)	<0.01% (66.67%)	0.00% (0.00%)	0.00% (0.00%)	<0.01% (22.22%)
Prosthecobacter	0.00% (0.00%)	<0.01% (33.33%)	0.01% (100.00%)	0.00% (0.00%)	0.00% (0.00%)	0.00% (0.00%)	<0.01% (22.22%)
Anaeromyxobacter	<0.01% (33.33%)	<0.01% (33.33%)	<0.01% (33.33%)	<0.01% (33.33%)	0.00% (0.00%)	0.00% (0.00%)	<0.01% (22.22%)
Alterococcus	0.00% (0.00%)	<0.01% (66.67%)	<0.01% (33.33%)	<0.01% (33.33%)	0.00% (0.00%)	0.00% (0.00%)	<0.01% (22.22%)
Aneurinibacillus	0.00% (0.00%)	0.00% (0.00%)	<0.01% (66.67%)	<0.01% (66.67%)	0.00% (0.00%)	0.00% (0.00%)	<0.01% (22.22%)
Sulfurifustis	<0.01% (33.33%)	<0.01% (33.33%)	<0.01% (33.33%)	<0.01% (33.33%)	0.00% (0.00%)	0.00% (0.00%)	<0.01% (22.22%)
Leptolyngbya_ANT.L52.2	0.00% (0.00%)	<0.01% (33.33%)	<0.01% (33.33%)	<0.01% (66.67%)	0.00% (0.00%)	0.00% (0.00%)	<0.01% (22.22%)
21551	0.00% (0.00%)	<0.01% (33.33%)	<0.01% (33.33%)	<0.01% (66.67%)	0.00% (0.00%)	0.00% (0.00%)	<0.01% (22.22%)
Obscuribacteraceae	0.00% (0.00%)	<0.01% (66.67%)	<0.01% (33.33%)	<0.01% (33.33%)	0.00% (0.00%)	0.00% (0.00%)	<0.01% (22.22%)
SM1A02	<0.01% (33.33%)	0.00% (0.00%)	<0.01% (66.67%)	<0.01% (33.33%)	0.00% (0.00%)	0.00% (0.00%)	<0.01% (22.22%)
Atopostipes	<0.01% (66.67%)	0.00% (0.00%)	<0.01% (66.67%)	0.00% (0.00%)	0.00% (0.00%)	0.00% (0.00%)	<0.01% (22.22%)
Saccharomonospora	<0.01% (33.33%)	<0.01% (33.33%)	<0.01% (33.33%)	<0.01% (33.33%)	0.00% (0.00%)	0.00% (0.00%)	<0.01% (22.22%)
Ferrovibrio	<0.01% (66.67%)	<0.01% (33.33%)	<0.01% (33.33%)	0.00% (0.00%)	0.00% (0.00%)	0.00% (0.00%)	<0.01% (22.22%)
Craurococcus-Caldovatus	<0.01% (66.67%)	0.00% (0.00%)	0.00% (0.00%)	<0.01% (66.67%)	0.00% (0.00%)	0.00% (0.00%)	<0.01% (22.22%)
Nitriliruptor	<0.01% (33.33%)	<0.01% (33.33%)	<0.01% (66.67%)	0.00% (0.00%)	0.00% (0.00%)	0.00% (0.00%)	<0.01% (22.22%)
Tepidimicrobium	0.00% (0.00%)	<0.01% (33.33%)	<0.01% (66.67%)	<0.01% (33.33%)	0.00% (0.00%)	0.00% (0.00%)	<0.01% (22.22%)
NS11-12_marine_group	0.00% (0.00%)	<0.01% (66.67%)	<0.01% (33.33%)	<0.01% (33.33%)	0.00% (0.00%)	0.00% (0.00%)	<0.01% (22.22%)
Fastidiosipila	0.00% (0.00%)	<0.01% (33.33%)	<0.01% (33.33%)	<0.01% (66.67%)	0.00% (0.00%)	0.00% (0.00%)	<0.01% (22.22%)
Prevotella	0.00% (0.00%)	0.00% (0.00%)	0.00% (0.00%)	0.00% (0.00%)	0.02% (100.00%)	0.00% (0.00%)	<0.01% (16.67%)
ADurb.Bin063-1	0.00% (0.00%)	<0.01% (66.67%)	<0.01% (33.33%)	0.00% (0.00%)	0.00% (0.00%)	0.00% (0.00%)	<0.01% (16.67%)
Rathayibacter	0.00% (0.00%)	0.00% (0.00%)	0.02% (66.67%)	<0.01% (33.33%)	0.00% (0.00%)	0.00% (0.00%)	<0.01% (16.67%)
Chthonobacter	0.00% (0.00%)	0.00% (0.00%)	0.01% (66.67%)	<0.01% (33.33%)	0.00% (0.00%)	0.00% (0.00%)	<0.01% (16.67%)
Shimazuella	0.00% (0.00%)	0.00% (0.00%)	0.01% (66.67%)	<0.01% (33.33%)	0.00% (0.00%)	0.00% (0.00%)	<0.01% (16.67%)
Aliihoeflea	0.00% (0.00%)	0.00% (0.00%)	<0.01% (33.33%)	0.01% (66.67%)	0.00% (0.00%)	0.00% (0.00%)	<0.01% (16.67%)
Pseudokineococcus	0.00% (0.00%)	0.00% (0.00%)	<0.01% (33.33%)	<0.01% (66.67%)	0.00% (0.00%)	0.00% (0.00%)	<0.01% (16.67%)
DEV007	0.00% (0.00%)	0.01% (66.67%)	<0.01% (33.33%)	0.00% (0.00%)	0.00% (0.00%)	0.00% (0.00%)	<0.01% (16.67%)
Latescibacterota	<0.01% (33.33%)	0.00% (0.00%)	0.00% (0.00%)	<0.01% (66.67%)	0.00% (0.00%)	0.00% (0.00%)	<0.01% (16.67%)
Sanguibacter	<0.01% (33.33%)	0.00% (0.00%)	0.00% (0.00%)	0.01% (66.67%)	0.00% (0.00%)	0.00% (0.00%)	<0.01% (16.67%)
Leucobacter	0.00% (0.00%)	0.00% (0.00%)	0.00% (0.00%)	0.02% (100.00%)	0.00% (0.00%)	0.00% (0.00%)	<0.01% (16.67%)
Rhodothermaceae	0.00% (0.00%)	<0.01% (33.33%)	<0.01% (66.67%)	0.00% (0.00%)	0.00% (0.00%)	0.00% (0.00%)	<0.01% (16.67%)
PAUC26f	0.00% (0.00%)	0.00% (0.00%)	<0.01% (66.67%)	<0.01% (33.33%)	0.00% (0.00%)	0.00% (0.00%)	<0.01% (16.67%)
Vagococcus	<0.01% (66.67%)	<0.01% (33.33%)	0.00% (0.00%)	0.00% (0.00%)	0.00% (0.00%)	0.00% (0.00%)	<0.01% (16.67%)
Planktothrix_NIVA-CYA_15	0.00% (0.00%)	<0.01% (66.67%)	<0.01% (33.33%)	0.00% (0.00%)	0.00% (0.00%)	0.00% (0.00%)	<0.01% (16.67%)
Actinocorallia	0.00% (0.00%)	0.00% (0.00%)	<0.01% (66.67%)	<0.01% (33.33%)	0.00% (0.00%)	0.00% (0.00%)	<0.01% (16.67%)
WX65	0.00% (0.00%)	0.00% (0.00%)	<0.01% (66.67%)	<0.01% (33.33%)	0.00% (0.00%)	0.00% (0.00%)	<0.01% (16.67%)
NS9_marine_group	0.00% (0.00%)	<0.01% (33.33%)	<0.01% (66.67%)	0.00% (0.00%)	0.00% (0.00%)	0.00% (0.00%)	<0.01% (16.67%)
Candidatus_Solibacter	<0.01% (33.33%)	<0.01% (33.33%)	<0.01% (33.33%)	0.00% (0.00%)	0.00% (0.00%)	0.00% (0.00%)	<0.01% (16.66%)
Chthoniobacteraceae	0.01% (33.33%)	<0.01% (33.33%)	0.00% (0.00%)	<0.01% (33.33%)	0.00% (0.00%)	0.00% (0.00%)	<0.01% (16.66%)
GOUTA6	0.00% (0.00%)	<0.01% (33.33%)	<0.01% (33.33%)	0.01% (33.33%)	0.00% (0.00%)	0.00% (0.00%)	<0.01% (16.66%)
Vitellibacter	0.00% (0.00%)	<0.01% (33.33%)	<0.01% (33.33%)	<0.01% (33.33%)	0.00% (0.00%)	0.00% (0.00%)	<0.01% (16.66%)
Symbiobacterium	<0.01% (33.33%)	0.00% (0.00%)	<0.01% (33.33%)	<0.01% (33.33%)	0.00% (0.00%)	0.00% (0.00%)	<0.01% (16.66%)
Arboricoccus	0.00% (0.00%)	<0.01% (33.33%)	<0.01% (33.33%)	<0.01% (33.33%)	0.00% (0.00%)	0.00% (0.00%)	<0.01% (16.66%)
Phaeodactylibacter	0.00% (0.00%)	<0.01% (33.33%)	<0.01% (33.33%)	<0.01% (33.33%)	0.00% (0.00%)	0.00% (0.00%)	<0.01% (16.66%)
RBG-13-54-9	<0.01% (33.33%)	<0.01% (33.33%)	0.00% (0.00%)	<0.01% (33.33%)	0.00% (0.00%)	0.00% (0.00%)	<0.01% (16.66%)
Thermobifida	<0.01% (33.33%)	<0.01% (33.33%)	0.00% (0.00%)	<0.01% (33.33%)	0.00% (0.00%)	0.00% (0.00%)	<0.01% (16.66%)
Siccirubricoccus	<0.01% (33.33%)	0.00% (0.00%)	<0.01% (33.33%)	<0.01% (33.33%)	0.00% (0.00%)	0.00% (0.00%)	<0.01% (16.66%)
UA11	0.00% (0.00%)	<0.01% (33.33%)	<0.01% (33.33%)	<0.01% (33.33%)	0.00% (0.00%)	0.00% (0.00%)	<0.01% (16.66%)
Syntrophus	<0.01% (33.33%)	<0.01% (33.33%)	<0.01% (33.33%)	0.00% (0.00%)	0.00% (0.00%)	0.00% (0.00%)	<0.01% (16.66%)
Lacibacter	<0.01% (33.33%)	<0.01% (33.33%)	0.00% (0.00%)	<0.01% (33.33%)	0.00% (0.00%)	0.00% (0.00%)	<0.01% (16.66%)
Arenibacter	<0.01% (33.33%)	0.00% (0.00%)	<0.01% (33.33%)	<0.01% (33.33%)	0.00% (0.00%)	0.00% (0.00%)	<0.01% (16.66%)
Muribaculaceae	<0.01% (33.33%)	0.00% (0.00%)	<0.01% (33.33%)	0.00% (0.00%)	0.00% (0.00%)	0.00% (0.00%)	<0.01% (11.11%)
Lactobacillus	0.00% (0.00%)	0.00% (0.00%)	0.00% (0.00%)	0.00% (0.00%)	0.01% (66.67%)	0.00% (0.00%)	<0.01% (11.11%)
Escherichia-Shigella	0.00% (0.00%)	0.00% (0.00%)	0.00% (0.00%)	0.00% (0.00%)	0.03% (66.67%)	0.00% (0.00%)	<0.01% (11.11%)
Phascolarctobacterium	0.00% (0.00%)	0.00% (0.00%)	0.00% (0.00%)	0.00% (0.00%)	0.03% (66.67%)	0.00% (0.00%)	<0.01% (11.11%)
Subdoligranulum	0.00% (0.00%)	0.00% (0.00%)	0.00% (0.00%)	0.00% (0.00%)	0.03% (66.67%)	0.00% (0.00%)	<0.01% (11.11%)
Oerskovia	0.00% (0.00%)	0.00% (0.00%)	0.02% (66.67%)	0.00% (0.00%)	0.00% (0.00%)	0.00% (0.00%)	<0.01% (11.11%)
Eubacterium_coprostanoligenes_group	0.00% (0.00%)	0.00% (0.00%)	0.00% (0.00%)	0.00% (0.00%)	<0.01% (66.67%)	0.00% (0.00%)	<0.01% (11.11%)
Pseudoalteromonas	0.00% (0.00%)	0.00% (0.00%)	0.00% (0.00%)	0.00% (0.00%)	0.02% (66.67%)	0.00% (0.00%)	<0.01% (11.11%)
Saccharofermentans	0.00% (0.00%)	0.00% (0.00%)	0.00% (0.00%)	0.00% (0.00%)	<0.01% (33.33%)	<0.01% (33.33%)	<0.01% (11.11%)
Thermopolyspora	<0.01% (33.33%)	0.00% (0.00%)	0.00% (0.00%)	0.01% (33.33%)	0.00% (0.00%)	0.00% (0.00%)	<0.01% (11.11%)
Lachnoclostridium	0.00% (0.00%)	0.00% (0.00%)	0.00% (0.00%)	0.00% (0.00%)	0.02% (66.67%)	0.00% (0.00%)	<0.01% (11.11%)
Microtrichales	0.00% (0.00%)	0.02% (66.67%)	0.00% (0.00%)	0.00% (0.00%)	0.00% (0.00%)	0.00% (0.00%)	<0.01% (11.11%)
Isoptericola	0.00% (0.00%)	0.00% (0.00%)	<0.01% (33.33%)	<0.01% (33.33%)	0.00% (0.00%)	0.00% (0.00%)	<0.01% (11.11%)
Phycicoccus	0.00% (0.00%)	0.00% (0.00%)	0.00% (0.00%)	0.01% (66.67%)	0.00% (0.00%)	0.00% (0.00%)	<0.01% (11.11%)
Verticiella	<0.01% (33.33%)	0.00% (0.00%)	<0.01% (33.33%)	0.00% (0.00%)	0.00% (0.00%)	0.00% (0.00%)	<0.01% (11.11%)
Terrisporobacter	0.00% (0.00%)	0.00% (0.00%)	<0.01% (33.33%)	<0.01% (33.33%)	0.00% (0.00%)	0.00% (0.00%)	<0.01% (11.11%)
JG36-TzT-191	<0.01% (33.33%)	0.00% (0.00%)	<0.01% (33.33%)	0.00% (0.00%)	0.00% (0.00%)	0.00% (0.00%)	<0.01% (11.11%)
Dinghuibacter	0.00% (0.00%)	0.00% (0.00%)	0.01% (66.67%)	0.00% (0.00%)	0.00% (0.00%)	0.00% (0.00%)	<0.01% (11.11%)
Shinella	<0.01% (33.33%)	<0.01% (33.33%)	0.00% (0.00%)	0.00% (0.00%)	0.00% (0.00%)	0.00% (0.00%)	<0.01% (11.11%)
Blautia	0.00% (0.00%)	0.00% (0.00%)	0.00% (0.00%)	0.00% (0.00%)	0.01% (66.67%)	0.00% (0.00%)	<0.01% (11.11%)
B1-7BS	0.00% (0.00%)	0.00% (0.00%)	0.00% (0.00%)	<0.01% (66.67%)	0.00% (0.00%)	0.00% (0.00%)	<0.01% (11.11%)
NK4A214_group	0.00% (0.00%)	0.00% (0.00%)	0.00% (0.00%)	0.00% (0.00%)	<0.01% (66.67%)	0.00% (0.00%)	<0.01% (11.11%)
Cereibacter	0.00% (0.00%)	<0.01% (33.33%)	<0.01% (33.33%)	0.00% (0.00%)	0.00% (0.00%)	0.00% (0.00%)	<0.01% (11.11%)
Nitrolancea	0.00% (0.00%)	0.00% (0.00%)	<0.01% (33.33%)	<0.01% (33.33%)	0.00% (0.00%)	0.00% (0.00%)	<0.01% (11.11%)
Rickettsia	0.00% (0.00%)	0.00% (0.00%)	<0.01% (33.33%)	<0.01% (33.33%)	0.00% (0.00%)	0.00% (0.00%)	<0.01% (11.11%)
Leuconostoc	0.00% (0.00%)	0.00% (0.00%)	0.00% (0.00%)	0.00% (0.00%)	0.01% (66.67%)	0.00% (0.00%)	<0.01% (11.11%)
Jeotgalibaca	<0.01% (33.33%)	0.00% (0.00%)	<0.01% (33.33%)	0.00% (0.00%)	0.00% (0.00%)	0.00% (0.00%)	<0.01% (11.11%)
Psychrobacter	<0.01% (33.33%)	0.00% (0.00%)	0.00% (0.00%)	<0.01% (33.33%)	0.00% (0.00%)	0.00% (0.00%)	<0.01% (11.11%)
Sporacetigenium	0.00% (0.00%)	0.00% (0.00%)	<0.01% (33.33%)	<0.01% (33.33%)	0.00% (0.00%)	0.00% (0.00%)	<0.01% (11.11%)
Limnochordaceae	<0.01% (33.33%)	0.00% (0.00%)	0.00% (0.00%)	<0.01% (33.33%)	0.00% (0.00%)	0.00% (0.00%)	<0.01% (11.11%)
Candidatus_Protochlamydia	0.00% (0.00%)	0.00% (0.00%)	<0.01% (33.33%)	<0.01% (33.33%)	0.00% (0.00%)	0.00% (0.00%)	<0.01% (11.11%)
Actinomadura	0.00% (0.00%)	<0.01% (66.67%)	0.00% (0.00%)	0.00% (0.00%)	0.00% (0.00%)	0.00% (0.00%)	<0.01% (11.11%)
MWH-CFBk5	0.00% (0.00%)	0.00% (0.00%)	<0.01% (66.67%)	0.00% (0.00%)	0.00% (0.00%)	0.00% (0.00%)	<0.01% (11.11%)
Rhodopseudomonas	<0.01% (33.33%)	0.00% (0.00%)	<0.01% (33.33%)	0.00% (0.00%)	0.00% (0.00%)	0.00% (0.00%)	<0.01% (11.11%)
FFCH16263	<0.01% (33.33%)	0.00% (0.00%)	0.00% (0.00%)	<0.01% (33.33%)	0.00% (0.00%)	0.00% (0.00%)	<0.01% (11.11%)
Kibdelosporangium	0.00% (0.00%)	0.00% (0.00%)	<0.01% (33.33%)	<0.01% (33.33%)	0.00% (0.00%)	0.00% (0.00%)	<0.01% (11.11%)
Enterococcus	0.00% (0.00%)	0.00% (0.00%)	0.00% (0.00%)	0.00% (0.00%)	<0.01% (66.67%)	0.00% (0.00%)	<0.01% (11.11%)
Pusillimonas	0.00% (0.00%)	<0.01% (66.67%)	0.00% (0.00%)	0.00% (0.00%)	0.00% (0.00%)	0.00% (0.00%)	<0.01% (11.11%)
IMCC26134	0.00% (0.00%)	0.00% (0.00%)	<0.01% (33.33%)	<0.01% (33.33%)	0.00% (0.00%)	0.00% (0.00%)	<0.01% (11.11%)
KD3-10	<0.01% (33.33%)	<0.01% (33.33%)	0.00% (0.00%)	0.00% (0.00%)	0.00% (0.00%)	0.00% (0.00%)	<0.01% (11.11%)
Parvibaculum	0.00% (0.00%)	0.00% (0.00%)	<0.01% (33.33%)	<0.01% (33.33%)	0.00% (0.00%)	0.00% (0.00%)	<0.01% (11.11%)
Laceyella	0.00% (0.00%)	<0.01% (33.33%)	0.00% (0.00%)	<0.01% (33.33%)	0.00% (0.00%)	0.00% (0.00%)	<0.01% (11.11%)
WCHB1-32	0.00% (0.00%)	<0.01% (33.33%)	0.00% (0.00%)	<0.01% (33.33%)	0.00% (0.00%)	0.00% (0.00%)	<0.01% (11.11%)
Planomonospora	0.00% (0.00%)	0.00% (0.00%)	0.00% (0.00%)	<0.01% (66.67%)	0.00% (0.00%)	0.00% (0.00%)	<0.01% (11.11%)
Acidaminococcus	0.00% (0.00%)	0.00% (0.00%)	0.00% (0.00%)	0.00% (0.00%)	<0.01% (66.67%)	0.00% (0.00%)	<0.01% (11.11%)
Ruminiclostridium	0.00% (0.00%)	0.00% (0.00%)	<0.01% (33.33%)	<0.01% (33.33%)	0.00% (0.00%)	0.00% (0.00%)	<0.01% (11.11%)
UA-50	<0.01% (33.33%)	<0.01% (33.33%)	0.00% (0.00%)	0.00% (0.00%)	0.00% (0.00%)	0.00% (0.00%)	<0.01% (11.11%)
Thermobacillus	<0.01% (33.33%)	0.00% (0.00%)	0.00% (0.00%)	<0.01% (33.33%)	0.00% (0.00%)	0.00% (0.00%)	<0.01% (11.11%)
Unknown_Family	0.00% (0.00%)	0.00% (0.00%)	<0.01% (33.33%)	<0.01% (33.33%)	0.00% (0.00%)	0.00% (0.00%)	<0.01% (11.11%)
Aquipuribacter	0.00% (0.00%)	0.00% (0.00%)	<0.01% (33.33%)	<0.01% (33.33%)	0.00% (0.00%)	0.00% (0.00%)	<0.01% (11.11%)
Proteiniphilum	0.00% (0.00%)	0.00% (0.00%)	<0.01% (66.67%)	0.00% (0.00%)	0.00% (0.00%)	0.00% (0.00%)	<0.01% (11.11%)
Dechloromonas	0.00% (0.00%)	<0.01% (33.33%)	<0.01% (33.33%)	0.00% (0.00%)	0.00% (0.00%)	0.00% (0.00%)	<0.01% (11.11%)
Methylobacillus	0.00% (0.00%)	<0.01% (33.33%)	<0.01% (33.33%)	0.00% (0.00%)	0.00% (0.00%)	0.00% (0.00%)	<0.01% (11.11%)
Anaerosporobacter	<0.01% (33.33%)	0.00% (0.00%)	<0.01% (33.33%)	0.00% (0.00%)	0.00% (0.00%)	0.00% (0.00%)	<0.01% (11.11%)
Diplosphaera	0.00% (0.00%)	<0.01% (33.33%)	0.00% (0.00%)	<0.01% (33.33%)	0.00% (0.00%)	0.00% (0.00%)	<0.01% (11.11%)
Paraclostridium	0.00% (0.00%)	0.00% (0.00%)	<0.01% (33.33%)	<0.01% (33.33%)	0.00% (0.00%)	0.00% (0.00%)	<0.01% (11.11%)
Chloronema	0.00% (0.00%)	<0.01% (33.33%)	<0.01% (33.33%)	0.00% (0.00%)	0.00% (0.00%)	0.00% (0.00%)	<0.01% (11.11%)
KI89A_clade	0.00% (0.00%)	0.00% (0.00%)	<0.01% (33.33%)	<0.01% (33.33%)	0.00% (0.00%)	0.00% (0.00%)	<0.01% (11.11%)
37-13	0.00% (0.00%)	0.00% (0.00%)	<0.01% (33.33%)	<0.01% (33.33%)	0.00% (0.00%)	0.00% (0.00%)	<0.01% (11.11%)
Uruburuella	0.00% (0.00%)	0.00% (0.00%)	0.00% (0.00%)	0.00% (0.00%)	<0.01% (66.67%)	0.00% (0.00%)	<0.01% (11.11%)
Providencia	<0.01% (33.33%)	<0.01% (33.33%)	0.00% (0.00%)	0.00% (0.00%)	0.00% (0.00%)	0.00% (0.00%)	<0.01% (11.11%)
Thermoflavimicrobium	<0.01% (33.33%)	<0.01% (33.33%)	0.00% (0.00%)	0.00% (0.00%)	0.00% (0.00%)	0.00% (0.00%)	<0.01% (11.11%)
BD1-7_clade	0.00% (0.00%)	0.00% (0.00%)	<0.01% (66.67%)	0.00% (0.00%)	0.00% (0.00%)	0.00% (0.00%)	<0.01% (11.11%)
Novibacillus	0.00% (0.00%)	0.00% (0.00%)	<0.01% (66.67%)	0.00% (0.00%)	0.00% (0.00%)	0.00% (0.00%)	<0.01% (11.11%)
Flavonifractor	0.00% (0.00%)	0.00% (0.00%)	0.00% (0.00%)	0.00% (0.00%)	<0.01% (66.67%)	0.00% (0.00%)	<0.01% (11.11%)
Pelagibius	0.00% (0.00%)	<0.01% (33.33%)	<0.01% (33.33%)	0.00% (0.00%)	0.00% (0.00%)	0.00% (0.00%)	<0.01% (11.11%)
Catelliglobosispora	0.00% (0.00%)	<0.01% (33.33%)	<0.01% (33.33%)	0.00% (0.00%)	0.00% (0.00%)	0.00% (0.00%)	<0.01% (11.11%)
Galbibacter	0.00% (0.00%)	<0.01% (33.33%)	0.00% (0.00%)	<0.01% (33.33%)	0.00% (0.00%)	0.00% (0.00%)	<0.01% (11.11%)
Parafilimonas	0.00% (0.00%)	0.00% (0.00%)	<0.01% (33.33%)	<0.01% (33.33%)	0.00% (0.00%)	0.00% (0.00%)	<0.01% (11.11%)
wb1-P19	0.00% (0.00%)	<0.01% (33.33%)	<0.01% (33.33%)	0.00% (0.00%)	0.00% (0.00%)	0.00% (0.00%)	<0.01% (11.11%)
vadinHA49	0.00% (0.00%)	<0.01% (33.33%)	<0.01% (33.33%)	0.00% (0.00%)	0.00% (0.00%)	0.00% (0.00%)	<0.01% (11.11%)
Lutibacter	<0.01% (33.33%)	0.00% (0.00%)	0.00% (0.00%)	<0.01% (33.33%)	0.00% (0.00%)	0.00% (0.00%)	<0.01% (11.11%)
Aeromonas	0.00% (0.00%)	<0.01% (33.33%)	0.00% (0.00%)	0.00% (0.00%)	0.00% (0.00%)	<0.01% (33.33%)	<0.01% (11.11%)
WPS-2	0.00% (0.00%)	0.00% (0.00%)	<0.01% (33.33%)	<0.01% (33.33%)	0.00% (0.00%)	0.00% (0.00%)	<0.01% (11.11%)
Candidatus_Nucleicultrix	<0.01% (33.33%)	0.00% (0.00%)	<0.01% (33.33%)	0.00% (0.00%)	0.00% (0.00%)	0.00% (0.00%)	<0.01% (11.11%)
Syntrophorhabdus	0.00% (0.00%)	<0.01% (33.33%)	<0.01% (33.33%)	0.00% (0.00%)	0.00% (0.00%)	0.00% (0.00%)	<0.01% (11.11%)
Constrictibacter	<0.01% (33.33%)	<0.01% (33.33%)	0.00% (0.00%)	0.00% (0.00%)	0.00% (0.00%)	0.00% (0.00%)	<0.01% (11.11%)
Rhizorhapis	0.00% (0.00%)	0.00% (0.00%)	<0.01% (33.33%)	<0.01% (33.33%)	0.00% (0.00%)	0.00% (0.00%)	<0.01% (11.11%)
Agaricicola	0.00% (0.00%)	<0.01% (66.67%)	0.00% (0.00%)	0.00% (0.00%)	0.00% (0.00%)	0.00% (0.00%)	<0.01% (11.11%)
AKYG587	0.00% (0.00%)	<0.01% (33.33%)	0.00% (0.00%)	<0.01% (33.33%)	0.00% (0.00%)	0.00% (0.00%)	<0.01% (11.11%)
Others	8.75% (100.00%)	13.59% (100.00%)	19.90% (100.00%)	23.96% (100.00%)	0.98% (100.00%)	0.65% (100.00%)	11.31% (100.00%)

## Sheet: Table S2(b)
Table S2 (b). Genus identified as core fungal community of different fermentation stages in Puer origin. The column shows the mean relative abundance (occupancy of samples) across core genera.
Genus	F0	F1	F2	F3	F4	F5	Overall
Sampaiozyma	1.61% (100.00%)	2.61% (100.00%)	5.62% (100.00%)	3.40% (100.00%)	5.68% (100.00%)	0.59% (100.00%)	3.25% (100.00%)
Penicillium	28.43% (100.00%)	16.65% (100.00%)	17.45% (100.00%)	3.97% (100.00%)	1.00% (66.67%)	0.32% (66.67%)	11.30% (88.89%)
Cladosporium	4.19% (100.00%)	0.88% (100.00%)	0.69% (100.00%)	1.23% (100.00%)	4.33% (100.00%)	0.87% (100.00%)	2.03% (100.00%)
Aspergillus	11.06% (100.00%)	17.39% (100.00%)	11.08% (100.00%)	28.14% (100.00%)	9.09% (100.00%)	5.08% (100.00%)	13.64% (100.00%)
Fusarium	0.99% (100.00%)	0.75% (100.00%)	0.98% (100.00%)	1.07% (100.00%)	1.24% (100.00%)	0.11% (100.00%)	0.86% (100.00%)
Plectosphaerella	0.05% (100.00%)	0.12% (100.00%)	0.05% (100.00%)	0.34% (100.00%)	2.78% (66.67%)	0.05% (66.67%)	0.57% (88.89%)
Trichomonascus	0.06% (100.00%)	0.02% (100.00%)	0.01% (66.67%)	0.03% (100.00%)	0.82% (33.33%)	0.67% (100.00%)	0.27% (83.33%)
Acremonium	0.03% (100.00%)	0.52% (100.00%)	0.06% (100.00%)	0.13% (100.00%)	0.64% (66.67%)	<0.01% (33.33%)	0.23% (83.33%)
Cercospora	0.29% (100.00%)	0.12% (100.00%)	0.28% (100.00%)	0.12% (100.00%)	0.18% (33.33%)	<0.01% (33.33%)	0.17% (77.78%)
Gibellulopsis	0.05% (100.00%)	0.10% (66.67%)	0.03% (100.00%)	0.14% (100.00%)	0.44% (100.00%)	<0.01% (33.33%)	0.13% (83.33%)
Colletotrichum	0.02% (100.00%)	0.12% (100.00%)	0.26% (66.67%)	0.06% (100.00%)	<0.01% (33.33%)	0.04% (66.67%)	0.08% (77.78%)
Diaporthe	0.06% (100.00%)	0.11% (100.00%)	0.13% (100.00%)	0.11% (100.00%)	0.02% (33.33%)	<0.01% (33.33%)	0.07% (77.78%)
Alternaria	0.04% (100.00%)	0.06% (100.00%)	0.06% (100.00%)	0.10% (100.00%)	0.09% (100.00%)	0.05% (100.00%)	0.07% (100.00%)
Scopulariopsis	0.03% (100.00%)	0.10% (100.00%)	<0.01% (33.33%)	0.15% (100.00%)	0.01% (33.33%)	<0.01% (33.33%)	0.05% (66.66%)
Periconia	0.03% (100.00%)	0.03% (66.67%)	0.02% (66.67%)	0.07% (100.00%)	0.06% (66.67%)	<0.01% (33.33%)	0.04% (72.22%)
Wallemia	0.06% (100.00%)	0.02% (33.33%)	0.04% (100.00%)	0.08% (100.00%)	0.01% (33.33%)	0.00% (0.00%)	0.04% (61.11%)
Pallidocercospora	0.01% (66.67%)	<0.01% (66.67%)	0.14% (66.67%)	0.00% (0.00%)	0.00% (0.00%)	0.00% (0.00%)	0.03% (33.34%)
Phoma	0.01% (66.67%)	0.07% (100.00%)	0.02% (66.67%)	0.03% (66.67%)	0.00% (0.00%)	0.00% (0.00%)	0.02% (50.00%)
Pseudocercospora	0.00% (0.00%)	<0.01% (33.33%)	0.13% (33.33%)	<0.01% (33.33%)	0.00% (0.00%)	<0.01% (33.33%)	0.02% (22.22%)
Candida	0.00% (0.00%)	<0.01% (33.33%)	0.12% (66.67%)	0.00% (0.00%)	<0.01% (33.33%)	0.00% (0.00%)	0.02% (22.22%)
Psathyrella	0.00% (0.00%)	0.00% (0.00%)	0.00% (0.00%)	0.00% (0.00%)	<0.01% (33.33%)	0.00% (0.00%)	<0.01% (5.55%)
Botryosphaeria	0.00% (0.00%)	0.00% (0.00%)	0.04% (33.33%)	0.00% (0.00%)	0.00% (0.00%)	0.00% (0.00%)	<0.01% (5.55%)
Saccharomyces	0.00% (0.00%)	0.00% (0.00%)	0.00% (0.00%)	0.00% (0.00%)	0.00% (0.00%)	0.02% (33.33%)	<0.01% (5.55%)
Sporobolomyces	0.00% (0.00%)	0.00% (0.00%)	0.00% (0.00%)	<0.01% (33.33%)	0.00% (0.00%)	0.00% (0.00%)	<0.01% (5.55%)
Pyrenochaetopsis	0.00% (0.00%)	0.00% (0.00%)	0.00% (0.00%)	0.00% (0.00%)	0.01% (33.33%)	0.00% (0.00%)	<0.01% (5.55%)
Conocybe	0.00% (0.00%)	0.00% (0.00%)	0.00% (0.00%)	0.00% (0.00%)	0.01% (33.33%)	0.00% (0.00%)	<0.01% (5.55%)
Vishniacozyma	<0.01% (33.33%)	0.00% (0.00%)	0.00% (0.00%)	0.00% (0.00%)	0.00% (0.00%)	0.00% (0.00%)	<0.01% (5.55%)
Rhizopus	0.00% (0.00%)	0.00% (0.00%)	0.00% (0.00%)	0.00% (0.00%)	<0.01% (33.33%)	0.00% (0.00%)	<0.01% (5.55%)
Saitozyma	<0.01% (33.33%)	0.00% (0.00%)	0.00% (0.00%)	0.00% (0.00%)	0.00% (0.00%)	0.00% (0.00%)	<0.01% (5.55%)
Phlebia	0.00% (0.00%)	0.00% (0.00%)	0.00% (0.00%)	0.00% (0.00%)	<0.01% (33.33%)	0.00% (0.00%)	<0.01% (5.55%)
Coprinopsis	0.00% (0.00%)	0.00% (0.00%)	0.00% (0.00%)	0.00% (0.00%)	<0.01% (33.33%)	0.00% (0.00%)	<0.01% (5.55%)
Ophiognomonia	0.00% (0.00%)	0.00% (0.00%)	0.00% (0.00%)	0.00% (0.00%)	<0.01% (33.33%)	0.00% (0.00%)	<0.01% (5.55%)
Neosetophoma	0.00% (0.00%)	0.00% (0.00%)	0.00% (0.00%)	0.00% (0.00%)	<0.01% (33.33%)	0.00% (0.00%)	<0.01% (5.55%)
Paramyrothecium	0.00% (0.00%)	0.00% (0.00%)	<0.01% (33.33%)	0.00% (0.00%)	0.00% (0.00%)	0.00% (0.00%)	<0.01% (5.55%)
Fusicolla	0.00% (0.00%)	0.00% (0.00%)	0.00% (0.00%)	0.00% (0.00%)	<0.01% (33.33%)	0.00% (0.00%)	<0.01% (5.55%)
Magnaporthe	0.00% (0.00%)	0.00% (0.00%)	0.00% (0.00%)	0.00% (0.00%)	<0.01% (33.33%)	0.00% (0.00%)	<0.01% (5.55%)
Stachybotrys	0.00% (0.00%)	0.00% (0.00%)	0.00% (0.00%)	<0.01% (33.33%)	0.00% (0.00%)	0.00% (0.00%)	<0.01% (5.55%)
Bisifusarium	<0.01% (33.33%)	0.00% (0.00%)	0.00% (0.00%)	0.00% (0.00%)	0.00% (0.00%)	0.00% (0.00%)	<0.01% (5.55%)
Clypeosphaerella	0.00% (0.00%)	0.00% (0.00%)	<0.01% (33.33%)	0.00% (0.00%)	0.00% (0.00%)	0.00% (0.00%)	<0.01% (5.55%)
Hyphodontia	0.00% (0.00%)	0.00% (0.00%)	0.00% (0.00%)	0.00% (0.00%)	<0.01% (33.33%)	0.00% (0.00%)	<0.01% (5.55%)
Schizopora	0.00% (0.00%)	0.00% (0.00%)	0.00% (0.00%)	0.00% (0.00%)	<0.01% (33.33%)	0.00% (0.00%)	<0.01% (5.55%)
Corynespora	0.00% (0.00%)	0.00% (0.00%)	0.00% (0.00%)	<0.01% (33.33%)	0.00% (0.00%)	0.00% (0.00%)	<0.01% (5.55%)
Bimuria	0.00% (0.00%)	0.00% (0.00%)	0.00% (0.00%)	0.00% (0.00%)	<0.01% (33.33%)	0.00% (0.00%)	<0.01% (5.55%)
Geosmithia	0.00% (0.00%)	0.00% (0.00%)	<0.01% (33.33%)	0.00% (0.00%)	0.00% (0.00%)	0.00% (0.00%)	<0.01% (5.55%)
Corticium	0.00% (0.00%)	0.00% (0.00%)	0.00% (0.00%)	0.00% (0.00%)	<0.01% (33.33%)	0.00% (0.00%)	<0.01% (5.55%)
Jattaea	0.00% (0.00%)	0.00% (0.00%)	0.00% (0.00%)	0.00% (0.00%)	0.00% (0.00%)	<0.01% (33.33%)	<0.01% (5.55%)
Lasiodiplodia	<0.01% (33.33%)	0.00% (0.00%)	0.00% (0.00%)	0.00% (0.00%)	0.00% (0.00%)	0.00% (0.00%)	<0.01% (5.55%)
Agaricus	0.00% (0.00%)	0.00% (0.00%)	<0.01% (33.33%)	0.00% (0.00%)	0.00% (0.00%)	0.00% (0.00%)	<0.01% (5.55%)
Crustodontia	0.00% (0.00%)	0.00% (0.00%)	0.00% (0.00%)	0.00% (0.00%)	<0.01% (33.33%)	0.00% (0.00%)	<0.01% (5.55%)
Rhodotorula	<0.01% (33.33%)	0.03% (66.67%)	<0.01% (33.33%)	0.02% (66.67%)	<0.01% (33.33%)	0.00% (0.00%)	<0.01% (38.89%)
Golubevia	0.00% (0.00%)	0.00% (0.00%)	<0.01% (33.33%)	<0.01% (66.67%)	<0.01% (33.33%)	<0.01% (33.33%)	<0.01% (27.78%)
Lepista	0.00% (0.00%)	0.00% (0.00%)	<0.01% (66.67%)	0.00% (0.00%)	0.05% (33.33%)	<0.01% (33.33%)	<0.01% (22.22%)
Hannaella	0.00% (0.00%)	<0.01% (33.33%)	0.00% (0.00%)	<0.01% (33.33%)	0.01% (66.67%)	0.00% (0.00%)	<0.01% (22.22%)
Gibberella	0.01% (33.33%)	0.02% (33.33%)	0.00% (0.00%)	0.01% (33.33%)	0.00% (0.00%)	0.00% (0.00%)	<0.01% (16.66%)
Filobasidium	<0.01% (33.33%)	0.00% (0.00%)	0.00% (0.00%)	<0.01% (33.33%)	<0.01% (33.33%)	0.00% (0.00%)	<0.01% (16.66%)
Phaeosphaeria	0.00% (0.00%)	0.00% (0.00%)	<0.01% (33.33%)	<0.01% (33.33%)	<0.01% (33.33%)	0.00% (0.00%)	<0.01% (16.66%)
Pseudopithomyces	0.00% (0.00%)	0.00% (0.00%)	<0.01% (33.33%)	<0.01% (33.33%)	<0.01% (33.33%)	0.00% (0.00%)	<0.01% (16.66%)
Leptospora	0.00% (0.00%)	0.00% (0.00%)	<0.01% (33.33%)	<0.01% (33.33%)	<0.01% (33.33%)	0.00% (0.00%)	<0.01% (16.66%)
Mortierella	0.02% (33.33%)	0.00% (0.00%)	0.00% (0.00%)	0.00% (0.00%)	0.02% (33.33%)	0.00% (0.00%)	<0.01% (11.11%)
Bulleromyces	0.00% (0.00%)	0.00% (0.00%)	0.00% (0.00%)	0.00% (0.00%)	0.05% (66.67%)	0.00% (0.00%)	<0.01% (11.11%)
Stemphylium	0.00% (0.00%)	0.00% (0.00%)	<0.01% (33.33%)	<0.01% (33.33%)	0.00% (0.00%)	0.00% (0.00%)	<0.01% (11.11%)
Umbelopsis	0.00% (0.00%)	0.00% (0.00%)	0.00% (0.00%)	0.00% (0.00%)	0.03% (66.67%)	0.00% (0.00%)	<0.01% (11.11%)
Nigrospora	<0.01% (33.33%)	0.00% (0.00%)	0.00% (0.00%)	0.00% (0.00%)	0.02% (33.33%)	0.00% (0.00%)	<0.01% (11.11%)
Panaeolus	0.00% (0.00%)	0.00% (0.00%)	<0.01% (33.33%)	0.00% (0.00%)	0.02% (33.33%)	0.00% (0.00%)	<0.01% (11.11%)
Agrocybe	0.00% (0.00%)	0.00% (0.00%)	0.00% (0.00%)	<0.01% (33.33%)	0.01% (33.33%)	0.00% (0.00%)	<0.01% (11.11%)
Others	52.93% (100.00%)	60.25% (100.00%)	62.75% (100.00%)	60.75% (100.00%)	73.29% (100.00%)	92.17% (100.00%)	67.02% (100.00%)

## Sheet: Table S2(c) 
Table S2(c). Genus identified as core bacterial community of different fermentation stages in Lincang origin. The column shows the mean relative abundance (occupancy of samples) across core genera.
Genus	F0	F1	F2	F3	F4	F5	Overall
Staphylococcus	25.94% (100.00%)	8.88% (100.00%)	2.82% (100.00%)	1.23% (100.00%)	1.03% (100.00%)	6.14% (100.00%)	7.67% (100.00%)
Pseudomonas	37.09% (100.00%)	33.95% (100.00%)	39.99% (100.00%)	18.14% (100.00%)	18.95% (100.00%)	22.16% (100.00%)	28.38% (100.00%)
Chloroplast	21.22% (100.00%)	16.01% (100.00%)	27.57% (100.00%)	51.14% (100.00%)	14.88% (100.00%)	8.38% (100.00%)	23.20% (100.00%)
Mitochondria	14.73% (100.00%)	40.29% (100.00%)	26.54% (100.00%)	26.72% (100.00%)	62.92% (100.00%)	61.95% (100.00%)	38.86% (100.00%)
Ralstonia	0.16% (100.00%)	0.40% (100.00%)	0.40% (100.00%)	0.05% (100.00%)	0.06% (100.00%)	0.18% (100.00%)	0.21% (100.00%)
Sphingomonas	0.04% (100.00%)	0.02% (66.67%)	0.02% (66.67%)	0.03% (100.00%)	0.05% (100.00%)	<0.01% (33.33%)	0.03% (77.78%)
Acidibacter	0.00% (0.00%)	0.00% (0.00%)	0.09% (66.67%)	0.06% (100.00%)	0.04% (100.00%)	0.00% (0.00%)	0.03% (44.45%)
Vicinamibacteraceae	0.00% (0.00%)	0.00% (0.00%)	0.04% (66.67%)	0.11% (100.00%)	0.05% (100.00%)	0.00% (0.00%)	0.03% (44.45%)
Acinetobacter	0.02% (100.00%)	0.06% (100.00%)	0.01% (66.67%)	0.01% (100.00%)	<0.01% (100.00%)	0.03% (100.00%)	0.02% (94.45%)
Cupriavidus	0.01% (100.00%)	0.02% (100.00%)	0.04% (100.00%)	0.01% (100.00%)	<0.01% (100.00%)	<0.01% (33.33%)	0.02% (88.89%)
Bacillus	<0.01% (66.67%)	0.02% (100.00%)	0.03% (100.00%)	0.04% (66.67%)	0.04% (100.00%)	<0.01% (66.67%)	0.02% (83.34%)
Corynebacterium	<0.01% (66.67%)	0.00% (0.00%)	0.01% (66.67%)	0.01% (66.67%)	0.01% (66.67%)	0.07% (100.00%)	0.02% (61.11%)
KD4-96	0.00% (0.00%)	0.00% (0.00%)	0.03% (66.67%)	0.03% (100.00%)	0.03% (100.00%)	0.00% (0.00%)	0.02% (44.45%)
MND1	0.00% (0.00%)	0.00% (0.00%)	0.02% (66.67%)	0.07% (100.00%)	0.04% (100.00%)	0.00% (0.00%)	0.02% (44.45%)
Ellin6067	0.00% (0.00%)	0.00% (0.00%)	0.03% (66.67%)	0.05% (100.00%)	0.03% (100.00%)	0.00% (0.00%)	0.02% (44.45%)
67-14	0.00% (0.00%)	0.00% (0.00%)	0.04% (66.67%)	0.05% (100.00%)	0.04% (66.67%)	0.00% (0.00%)	0.02% (38.89%)
Haliangium	0.00% (0.00%)	0.00% (0.00%)	0.05% (66.67%)	0.03% (100.00%)	0.03% (66.67%)	0.00% (0.00%)	0.02% (38.89%)
SC-I-84	0.00% (0.00%)	0.00% (0.00%)	0.03% (66.67%)	0.05% (100.00%)	0.04% (66.67%)	0.00% (0.00%)	0.02% (38.89%)
RB41	0.00% (0.00%)	0.00% (0.00%)	0.04% (66.67%)	0.04% (100.00%)	0.02% (66.67%)	0.00% (0.00%)	0.02% (38.89%)
Muribaculaceae	0.00% (0.00%)	0.00% (0.00%)	<0.01% (33.33%)	0.00% (0.00%)	0.00% (0.00%)	0.11% (66.67%)	0.02% (16.67%)
Massilia	<0.01% (66.67%)	0.01% (100.00%)	0.01% (66.67%)	0.03% (100.00%)	0.01% (66.67%)	<0.01% (66.67%)	0.01% (77.78%)
TRA3-20	0.00% (0.00%)	0.00% (0.00%)	0.02% (66.67%)	0.03% (100.00%)	0.02% (100.00%)	0.00% (0.00%)	0.01% (44.45%)
mle1-7	0.00% (0.00%)	0.00% (0.00%)	0.02% (66.67%)	0.02% (100.00%)	0.02% (100.00%)	0.00% (0.00%)	0.01% (44.45%)
Gaiella	0.00% (0.00%)	0.00% (0.00%)	0.02% (66.67%)	0.02% (100.00%)	0.03% (66.67%)	0.00% (0.00%)	0.01% (38.89%)
MB-A2-108	0.00% (0.00%)	0.00% (0.00%)	0.02% (66.67%)	0.03% (100.00%)	0.01% (66.67%)	0.00% (0.00%)	0.01% (38.89%)
ADurb.Bin063-1	0.00% (0.00%)	0.00% (0.00%)	0.04% (66.67%)	0.03% (100.00%)	0.01% (66.67%)	0.00% (0.00%)	0.01% (38.89%)
bacteriap25	0.00% (0.00%)	0.00% (0.00%)	0.02% (66.67%)	0.03% (66.67%)	0.02% (100.00%)	0.00% (0.00%)	0.01% (38.89%)
Candidatus_Udaeobacter	0.00% (0.00%)	0.00% (0.00%)	0.03% (66.67%)	0.02% (100.00%)	0.02% (66.67%)	0.00% (0.00%)	0.01% (38.89%)
BIrii41	0.00% (0.00%)	0.00% (0.00%)	0.03% (66.67%)	0.03% (100.00%)	0.01% (33.33%)	0.00% (0.00%)	0.01% (33.33%)
Gemmatimonas	0.00% (0.00%)	0.00% (0.00%)	0.02% (33.33%)	0.02% (66.67%)	0.02% (66.67%)	0.00% (0.00%)	0.01% (27.78%)
Devosia	0.00% (0.00%)	0.00% (0.00%)	<0.01% (33.33%)	0.00% (0.00%)	0.00% (0.00%)	0.00% (0.00%)	<0.01% (5.55%)
Kocuria	0.00% (0.00%)	<0.01% (33.33%)	0.00% (0.00%)	0.00% (0.00%)	0.00% (0.00%)	0.00% (0.00%)	<0.01% (5.55%)
Rubellimicrobium	0.00% (0.00%)	0.00% (0.00%)	0.00% (0.00%)	0.00% (0.00%)	<0.01% (33.33%)	0.00% (0.00%)	<0.01% (5.55%)
Steroidobacter	0.00% (0.00%)	0.00% (0.00%)	0.00% (0.00%)	<0.01% (33.33%)	0.00% (0.00%)	0.00% (0.00%)	<0.01% (5.55%)
Microbacterium	0.00% (0.00%)	0.00% (0.00%)	0.00% (0.00%)	0.00% (0.00%)	<0.01% (33.33%)	0.00% (0.00%)	<0.01% (5.55%)
Cellulomonas	0.00% (0.00%)	0.00% (0.00%)	<0.01% (33.33%)	0.00% (0.00%)	0.00% (0.00%)	0.00% (0.00%)	<0.01% (5.55%)
Adhaeribacter	<0.01% (33.33%)	0.00% (0.00%)	0.00% (0.00%)	0.00% (0.00%)	0.00% (0.00%)	0.00% (0.00%)	<0.01% (5.55%)
Luteolibacter	0.00% (0.00%)	0.00% (0.00%)	0.00% (0.00%)	<0.01% (33.33%)	0.00% (0.00%)	0.00% (0.00%)	<0.01% (5.55%)
Aeromicrobium	0.00% (0.00%)	0.00% (0.00%)	0.00% (0.00%)	0.00% (0.00%)	<0.01% (33.33%)	0.00% (0.00%)	<0.01% (5.55%)
Sutterella	0.00% (0.00%)	0.00% (0.00%)	0.00% (0.00%)	0.00% (0.00%)	0.00% (0.00%)	<0.01% (33.33%)	<0.01% (5.55%)
Dokdonella	0.00% (0.00%)	0.00% (0.00%)	<0.01% (33.33%)	0.00% (0.00%)	0.00% (0.00%)	0.00% (0.00%)	<0.01% (5.55%)
Candidatus_Alysiosphaera	0.00% (0.00%)	0.00% (0.00%)	0.00% (0.00%)	<0.01% (33.33%)	0.00% (0.00%)	0.00% (0.00%)	<0.01% (5.55%)
Flavisolibacter	0.00% (0.00%)	0.00% (0.00%)	<0.01% (33.33%)	0.00% (0.00%)	0.00% (0.00%)	0.00% (0.00%)	<0.01% (5.55%)
Peredibacter	0.00% (0.00%)	0.00% (0.00%)	0.00% (0.00%)	<0.01% (33.33%)	0.00% (0.00%)	0.00% (0.00%)	<0.01% (5.55%)
Tumebacillus	0.00% (0.00%)	0.00% (0.00%)	<0.01% (33.33%)	0.00% (0.00%)	0.00% (0.00%)	0.00% (0.00%)	<0.01% (5.55%)
Rhodocytophaga	0.00% (0.00%)	<0.01% (33.33%)	0.00% (0.00%)	0.00% (0.00%)	0.00% (0.00%)	0.00% (0.00%)	<0.01% (5.55%)
Parasegetibacter	0.00% (0.00%)	0.00% (0.00%)	0.00% (0.00%)	<0.01% (33.33%)	0.00% (0.00%)	0.00% (0.00%)	<0.01% (5.55%)
Escherichia-Shigella	0.00% (0.00%)	0.00% (0.00%)	0.00% (0.00%)	<0.01% (33.33%)	0.00% (0.00%)	0.00% (0.00%)	<0.01% (5.55%)
Dubosiella	0.00% (0.00%)	0.00% (0.00%)	0.00% (0.00%)	0.00% (0.00%)	0.00% (0.00%)	0.03% (33.33%)	<0.01% (5.55%)
YC-ZSS-LKJ147	0.00% (0.00%)	0.00% (0.00%)	<0.01% (33.33%)	0.00% (0.00%)	0.00% (0.00%)	0.00% (0.00%)	<0.01% (5.55%)
Sphingobium	<0.01% (33.33%)	0.00% (0.00%)	0.00% (0.00%)	0.00% (0.00%)	0.00% (0.00%)	0.00% (0.00%)	<0.01% (5.55%)
Streptococcus	0.00% (0.00%)	0.00% (0.00%)	0.00% (0.00%)	0.00% (0.00%)	<0.01% (33.33%)	0.00% (0.00%)	<0.01% (5.55%)
Amycolatopsis	0.00% (0.00%)	0.00% (0.00%)	0.00% (0.00%)	<0.01% (33.33%)	0.00% (0.00%)	0.00% (0.00%)	<0.01% (5.55%)
Ahniella	0.00% (0.00%)	0.00% (0.00%)	0.00% (0.00%)	0.00% (0.00%)	<0.01% (33.33%)	0.00% (0.00%)	<0.01% (5.55%)
Blfdi19	0.00% (0.00%)	0.00% (0.00%)	0.00% (0.00%)	<0.01% (33.33%)	0.00% (0.00%)	0.00% (0.00%)	<0.01% (5.55%)
Methanobrevibacter	0.00% (0.00%)	0.00% (0.00%)	0.02% (33.33%)	0.00% (0.00%)	0.00% (0.00%)	0.00% (0.00%)	<0.01% (5.55%)
Citricoccus	0.00% (0.00%)	0.00% (0.00%)	<0.01% (33.33%)	0.00% (0.00%)	0.00% (0.00%)	0.00% (0.00%)	<0.01% (5.55%)
Aquicella	0.00% (0.00%)	0.00% (0.00%)	0.00% (0.00%)	<0.01% (33.33%)	0.00% (0.00%)	0.00% (0.00%)	<0.01% (5.55%)
Microcoleus_SAG_1449-1a	0.00% (0.00%)	0.00% (0.00%)	0.02% (33.33%)	0.00% (0.00%)	0.00% (0.00%)	0.00% (0.00%)	<0.01% (5.55%)
DS-100	0.00% (0.00%)	0.00% (0.00%)	0.00% (0.00%)	0.00% (0.00%)	<0.01% (33.33%)	0.00% (0.00%)	<0.01% (5.55%)
OM27_clade	0.00% (0.00%)	0.00% (0.00%)	0.00% (0.00%)	0.00% (0.00%)	<0.01% (33.33%)	0.00% (0.00%)	<0.01% (5.55%)
Rudaea	0.00% (0.00%)	0.00% (0.00%)	0.01% (33.33%)	0.00% (0.00%)	0.00% (0.00%)	0.00% (0.00%)	<0.01% (5.55%)
Puia	0.00% (0.00%)	0.00% (0.00%)	<0.01% (33.33%)	0.00% (0.00%)	0.00% (0.00%)	0.00% (0.00%)	<0.01% (5.55%)
Oerskovia	0.00% (0.00%)	0.00% (0.00%)	0.00% (0.00%)	0.00% (0.00%)	<0.01% (33.33%)	0.00% (0.00%)	<0.01% (5.55%)
Fimbriimonadaceae	0.00% (0.00%)	0.00% (0.00%)	0.00% (0.00%)	<0.01% (33.33%)	0.00% (0.00%)	0.00% (0.00%)	<0.01% (5.55%)
Acidothermus	0.00% (0.00%)	0.00% (0.00%)	0.01% (33.33%)	0.00% (0.00%)	0.00% (0.00%)	0.00% (0.00%)	<0.01% (5.55%)
SBR1031	0.00% (0.00%)	0.00% (0.00%)	0.00% (0.00%)	<0.01% (33.33%)	0.00% (0.00%)	0.00% (0.00%)	<0.01% (5.55%)
Comamonas	<0.01% (33.33%)	0.00% (0.00%)	0.00% (0.00%)	0.00% (0.00%)	0.00% (0.00%)	0.00% (0.00%)	<0.01% (5.55%)
Limnobacter	0.00% (0.00%)	0.00% (0.00%)	0.00% (0.00%)	<0.01% (33.33%)	0.00% (0.00%)	0.00% (0.00%)	<0.01% (5.55%)
Niastella	0.00% (0.00%)	0.00% (0.00%)	0.00% (0.00%)	<0.01% (33.33%)	0.00% (0.00%)	0.00% (0.00%)	<0.01% (5.55%)
Catenisphaera	0.00% (0.00%)	0.00% (0.00%)	<0.01% (33.33%)	0.00% (0.00%)	0.00% (0.00%)	0.00% (0.00%)	<0.01% (5.55%)
mle1-27	0.00% (0.00%)	0.00% (0.00%)	<0.01% (33.33%)	0.00% (0.00%)	0.00% (0.00%)	0.00% (0.00%)	<0.01% (5.55%)
Ramlibacter	0.00% (0.00%)	0.00% (0.00%)	0.00% (0.00%)	0.00% (0.00%)	<0.01% (33.33%)	0.00% (0.00%)	<0.01% (5.55%)
Allisonella	0.00% (0.00%)	<0.01% (33.33%)	0.00% (0.00%)	0.00% (0.00%)	0.00% (0.00%)	0.00% (0.00%)	<0.01% (5.55%)
Duganella	0.00% (0.00%)	<0.01% (33.33%)	0.00% (0.00%)	0.00% (0.00%)	0.00% (0.00%)	0.00% (0.00%)	<0.01% (5.55%)
Terrabacter	0.00% (0.00%)	0.00% (0.00%)	<0.01% (33.33%)	0.00% (0.00%)	0.00% (0.00%)	0.00% (0.00%)	<0.01% (5.55%)
GCA-900066575	0.00% (0.00%)	0.00% (0.00%)	0.00% (0.00%)	0.00% (0.00%)	0.00% (0.00%)	<0.01% (33.33%)	<0.01% (5.55%)
Kineosporia	0.00% (0.00%)	0.00% (0.00%)	<0.01% (33.33%)	0.00% (0.00%)	0.00% (0.00%)	0.00% (0.00%)	<0.01% (5.55%)
Alsobacter	0.00% (0.00%)	0.00% (0.00%)	0.00% (0.00%)	0.00% (0.00%)	<0.01% (33.33%)	0.00% (0.00%)	<0.01% (5.55%)
KF-JG30-B3	0.00% (0.00%)	0.00% (0.00%)	<0.01% (33.33%)	0.00% (0.00%)	0.00% (0.00%)	0.00% (0.00%)	<0.01% (5.55%)
Cylindrospermum_PCC-7417	0.00% (0.00%)	0.00% (0.00%)	<0.01% (33.33%)	0.00% (0.00%)	0.00% (0.00%)	0.00% (0.00%)	<0.01% (5.55%)
Thermoactinomyces	<0.01% (33.33%)	0.00% (0.00%)	0.00% (0.00%)	0.00% (0.00%)	0.00% (0.00%)	0.00% (0.00%)	<0.01% (5.55%)
Salipaludibacillus	<0.01% (33.33%)	0.00% (0.00%)	0.00% (0.00%)	0.00% (0.00%)	0.00% (0.00%)	0.00% (0.00%)	<0.01% (5.55%)
OLB13	0.00% (0.00%)	0.00% (0.00%)	<0.01% (33.33%)	0.00% (0.00%)	0.00% (0.00%)	0.00% (0.00%)	<0.01% (5.55%)
44889	0.00% (0.00%)	0.00% (0.00%)	0.00% (0.00%)	<0.01% (33.33%)	0.00% (0.00%)	0.00% (0.00%)	<0.01% (5.55%)
Micromonospora	0.00% (0.00%)	0.00% (0.00%)	0.00% (0.00%)	<0.01% (33.33%)	0.00% (0.00%)	0.00% (0.00%)	<0.01% (5.55%)
Geotalea	0.00% (0.00%)	0.00% (0.00%)	0.00% (0.00%)	0.00% (0.00%)	<0.01% (33.33%)	0.00% (0.00%)	<0.01% (5.55%)
Ammoniphilus	0.00% (0.00%)	0.00% (0.00%)	0.00% (0.00%)	0.00% (0.00%)	<0.01% (33.33%)	0.00% (0.00%)	<0.01% (5.55%)
Pseudoflavitalea	0.00% (0.00%)	0.00% (0.00%)	0.00% (0.00%)	<0.01% (33.33%)	0.00% (0.00%)	0.00% (0.00%)	<0.01% (5.55%)
Brevibacterium	0.00% (0.00%)	<0.01% (33.33%)	0.00% (0.00%)	0.00% (0.00%)	0.00% (0.00%)	0.00% (0.00%)	<0.01% (5.55%)
Mucispirillum	0.00% (0.00%)	0.00% (0.00%)	0.00% (0.00%)	0.00% (0.00%)	0.00% (0.00%)	<0.01% (33.33%)	<0.01% (5.55%)
Desmonostoc_PCC-7422	0.00% (0.00%)	0.00% (0.00%)	0.00% (0.00%)	<0.01% (33.33%)	0.00% (0.00%)	0.00% (0.00%)	<0.01% (5.55%)
Prosthecobacter	0.00% (0.00%)	0.00% (0.00%)	<0.01% (33.33%)	0.00% (0.00%)	0.00% (0.00%)	0.00% (0.00%)	<0.01% (5.55%)
Ellin516	0.00% (0.00%)	0.00% (0.00%)	<0.01% (33.33%)	0.00% (0.00%)	0.00% (0.00%)	0.00% (0.00%)	<0.01% (5.55%)
Kapabacteriales	0.00% (0.00%)	0.00% (0.00%)	0.00% (0.00%)	0.00% (0.00%)	<0.01% (33.33%)	0.00% (0.00%)	<0.01% (5.55%)
OLB8	0.00% (0.00%)	0.00% (0.00%)	<0.01% (33.33%)	0.00% (0.00%)	0.00% (0.00%)	0.00% (0.00%)	<0.01% (5.55%)
Treponema	0.00% (0.00%)	0.00% (0.00%)	0.00% (0.00%)	0.00% (0.00%)	<0.01% (33.33%)	0.00% (0.00%)	<0.01% (5.55%)
FFCH16263	0.00% (0.00%)	0.00% (0.00%)	0.00% (0.00%)	<0.01% (33.33%)	0.00% (0.00%)	0.00% (0.00%)	<0.01% (5.55%)
Paludibaculum	0.00% (0.00%)	0.00% (0.00%)	<0.01% (33.33%)	0.00% (0.00%)	0.00% (0.00%)	0.00% (0.00%)	<0.01% (5.55%)
Sporolactobacillus	0.00% (0.00%)	0.00% (0.00%)	0.00% (0.00%)	0.00% (0.00%)	0.00% (0.00%)	<0.01% (33.33%)	<0.01% (5.55%)
KD3-10	0.00% (0.00%)	0.00% (0.00%)	0.00% (0.00%)	0.00% (0.00%)	<0.01% (33.33%)	0.00% (0.00%)	<0.01% (5.55%)
Sulfurifustis	0.00% (0.00%)	0.00% (0.00%)	0.00% (0.00%)	<0.01% (33.33%)	0.00% (0.00%)	0.00% (0.00%)	<0.01% (5.55%)
SAR324_clade(Marine_group_B)	0.00% (0.00%)	0.00% (0.00%)	0.00% (0.00%)	<0.01% (33.33%)	0.00% (0.00%)	0.00% (0.00%)	<0.01% (5.55%)
Frankiales	0.00% (0.00%)	0.00% (0.00%)	0.00% (0.00%)	0.00% (0.00%)	<0.01% (33.33%)	0.00% (0.00%)	<0.01% (5.55%)
Olsenella	0.00% (0.00%)	0.00% (0.00%)	<0.01% (33.33%)	0.00% (0.00%)	0.00% (0.00%)	0.00% (0.00%)	<0.01% (5.55%)
FCPS473	0.00% (0.00%)	0.00% (0.00%)	<0.01% (33.33%)	0.00% (0.00%)	0.00% (0.00%)	0.00% (0.00%)	<0.01% (5.55%)
Kroppenstedtia	0.00% (0.00%)	0.00% (0.00%)	0.00% (0.00%)	0.00% (0.00%)	0.00% (0.00%)	<0.01% (33.33%)	<0.01% (5.55%)
Diplosphaera	0.00% (0.00%)	0.00% (0.00%)	<0.01% (33.33%)	0.00% (0.00%)	0.00% (0.00%)	0.00% (0.00%)	<0.01% (5.55%)
Lawsonella	0.00% (0.00%)	0.00% (0.00%)	0.00% (0.00%)	0.00% (0.00%)	<0.01% (33.33%)	0.00% (0.00%)	<0.01% (5.55%)
KI89A_clade	0.00% (0.00%)	0.00% (0.00%)	0.00% (0.00%)	0.00% (0.00%)	<0.01% (33.33%)	0.00% (0.00%)	<0.01% (5.55%)
P2-11E	0.00% (0.00%)	0.00% (0.00%)	<0.01% (33.33%)	0.00% (0.00%)	0.00% (0.00%)	0.00% (0.00%)	<0.01% (5.55%)
Fusicatenibacter	0.00% (0.00%)	<0.01% (33.33%)	0.00% (0.00%)	0.00% (0.00%)	0.00% (0.00%)	0.00% (0.00%)	<0.01% (5.55%)
Prevotellaceae_UCG-001	0.00% (0.00%)	0.00% (0.00%)	<0.01% (33.33%)	0.00% (0.00%)	0.00% (0.00%)	0.00% (0.00%)	<0.01% (5.55%)
Colidextribacter	0.00% (0.00%)	0.00% (0.00%)	0.00% (0.00%)	0.00% (0.00%)	0.00% (0.00%)	<0.01% (33.33%)	<0.01% (5.55%)
Hamadaea	0.00% (0.00%)	0.00% (0.00%)	0.00% (0.00%)	<0.01% (33.33%)	0.00% (0.00%)	0.00% (0.00%)	<0.01% (5.55%)
DNF00809	0.00% (0.00%)	0.00% (0.00%)	0.00% (0.00%)	0.00% (0.00%)	<0.01% (33.33%)	0.00% (0.00%)	<0.01% (5.55%)
Pantalinema	0.00% (0.00%)	0.00% (0.00%)	0.00% (0.00%)	<0.01% (33.33%)	0.00% (0.00%)	0.00% (0.00%)	<0.01% (5.55%)
Dyella	0.00% (0.00%)	0.00% (0.00%)	<0.01% (33.33%)	0.00% (0.00%)	0.00% (0.00%)	0.00% (0.00%)	<0.01% (5.55%)
Parafilimonas	0.00% (0.00%)	0.00% (0.00%)	<0.01% (33.33%)	0.00% (0.00%)	0.00% (0.00%)	0.00% (0.00%)	<0.01% (5.55%)
RF39	0.00% (0.00%)	0.00% (0.00%)	0.00% (0.00%)	0.00% (0.00%)	0.00% (0.00%)	<0.01% (33.33%)	<0.01% (5.55%)
Denitratisoma	0.00% (0.00%)	<0.01% (33.33%)	0.00% (0.00%)	0.00% (0.00%)	0.00% (0.00%)	0.00% (0.00%)	<0.01% (5.55%)
UCG-004	0.00% (0.00%)	0.00% (0.00%)	0.00% (0.00%)	0.00% (0.00%)	0.00% (0.00%)	<0.01% (33.33%)	<0.01% (5.55%)
Clostridium_sensu_stricto_3	0.00% (0.00%)	0.00% (0.00%)	0.00% (0.00%)	0.00% (0.00%)	<0.01% (33.33%)	0.00% (0.00%)	<0.01% (5.55%)
Candidatus_Arthromitus	0.00% (0.00%)	0.00% (0.00%)	0.00% (0.00%)	0.00% (0.00%)	0.00% (0.00%)	<0.01% (33.33%)	<0.01% (5.55%)
Syntrophococcus	0.00% (0.00%)	0.00% (0.00%)	0.00% (0.00%)	0.00% (0.00%)	<0.01% (33.33%)	0.00% (0.00%)	<0.01% (5.55%)
A2	0.00% (0.00%)	0.00% (0.00%)	0.00% (0.00%)	0.00% (0.00%)	0.00% (0.00%)	<0.01% (33.33%)	<0.01% (5.55%)
WCHB1-41	0.00% (0.00%)	0.00% (0.00%)	0.00% (0.00%)	<0.01% (33.33%)	0.00% (0.00%)	0.00% (0.00%)	<0.01% (5.55%)
Enhydrobacter	0.00% (0.00%)	<0.01% (33.33%)	0.00% (0.00%)	0.00% (0.00%)	0.00% (0.00%)	0.00% (0.00%)	<0.01% (5.55%)
Nocardioides	0.00% (0.00%)	0.00% (0.00%)	0.01% (66.67%)	0.02% (100.00%)	<0.01% (66.67%)	<0.01% (33.33%)	<0.01% (44.45%)
Aerococcus	0.00% (0.00%)	0.01% (66.67%)	<0.01% (66.67%)	0.00% (0.00%)	<0.01% (66.67%)	<0.01% (66.67%)	<0.01% (44.45%)
Paracoccus	<0.01% (33.33%)	<0.01% (66.67%)	<0.01% (33.33%)	<0.01% (33.33%)	<0.01% (33.33%)	<0.01% (66.67%)	<0.01% (44.44%)
Halomonas	<0.01% (66.67%)	<0.01% (66.67%)	<0.01% (66.67%)	<0.01% (33.33%)	0.00% (0.00%)	<0.01% (33.33%)	<0.01% (44.44%)
Solirubrobacter	0.00% (0.00%)	0.00% (0.00%)	0.01% (33.33%)	0.01% (100.00%)	0.03% (100.00%)	0.00% (0.00%)	<0.01% (38.89%)
Stenotrophomonas	0.01% (100.00%)	<0.01% (33.33%)	<0.01% (33.33%)	0.00% (0.00%)	0.00% (0.00%)	<0.01% (66.67%)	<0.01% (38.89%)
Chthoniobacter	0.00% (0.00%)	0.00% (0.00%)	0.02% (66.67%)	0.01% (100.00%)	0.01% (66.67%)	0.00% (0.00%)	<0.01% (38.89%)
Subgroup_7	0.00% (0.00%)	0.00% (0.00%)	0.02% (66.67%)	0.02% (100.00%)	0.02% (66.67%)	0.00% (0.00%)	<0.01% (38.89%)
Bryobacter	0.00% (0.00%)	0.00% (0.00%)	0.02% (33.33%)	0.01% (100.00%)	0.01% (100.00%)	0.00% (0.00%)	<0.01% (38.89%)
CCD24	0.00% (0.00%)	0.00% (0.00%)	0.01% (66.67%)	0.02% (100.00%)	<0.01% (66.67%)	0.00% (0.00%)	<0.01% (38.89%)
IMCC26256	0.00% (0.00%)	0.00% (0.00%)	0.01% (66.67%)	<0.01% (66.67%)	0.02% (100.00%)	0.00% (0.00%)	<0.01% (38.89%)
TK10	0.00% (0.00%)	0.00% (0.00%)	0.01% (33.33%)	0.02% (100.00%)	0.01% (100.00%)	0.00% (0.00%)	<0.01% (38.89%)
Rokubacteriales	0.00% (0.00%)	0.00% (0.00%)	0.01% (66.67%)	0.02% (100.00%)	<0.01% (66.67%)	0.00% (0.00%)	<0.01% (38.89%)
Cutibacterium	<0.01% (100.00%)	0.00% (0.00%)	<0.01% (33.33%)	<0.01% (33.33%)	<0.01% (66.67%)	0.00% (0.00%)	<0.01% (38.89%)
Skermanella	0.00% (0.00%)	0.00% (0.00%)	0.02% (66.67%)	<0.01% (66.67%)	0.01% (66.67%)	0.00% (0.00%)	<0.01% (33.34%)
JG30-KF-AS9	0.00% (0.00%)	0.00% (0.00%)	0.02% (66.67%)	<0.01% (66.67%)	<0.01% (66.67%)	0.00% (0.00%)	<0.01% (33.34%)
Streptomyces	<0.01% (33.33%)	0.00% (0.00%)	0.01% (66.67%)	0.00% (0.00%)	0.01% (66.67%)	<0.01% (33.33%)	<0.01% (33.33%)
Nitrospira	0.00% (0.00%)	0.00% (0.00%)	<0.01% (66.67%)	0.01% (100.00%)	<0.01% (33.33%)	0.00% (0.00%)	<0.01% (33.33%)
Pedosphaeraceae	0.00% (0.00%)	0.00% (0.00%)	0.01% (66.67%)	0.03% (100.00%)	<0.01% (33.33%)	0.00% (0.00%)	<0.01% (33.33%)
PLTA13	0.00% (0.00%)	0.00% (0.00%)	<0.01% (33.33%)	0.01% (66.67%)	<0.01% (100.00%)	0.00% (0.00%)	<0.01% (33.33%)
Methyloligellaceae	0.00% (0.00%)	0.00% (0.00%)	<0.01% (33.33%)	0.02% (100.00%)	<0.01% (66.67%)	0.00% (0.00%)	<0.01% (33.33%)
Saccharofermentans	<0.01% (33.33%)	<0.01% (66.67%)	<0.01% (66.67%)	0.00% (0.00%)	<0.01% (33.33%)	0.00% (0.00%)	<0.01% (33.33%)
Subgroup_5	0.00% (0.00%)	0.00% (0.00%)	0.02% (66.67%)	0.01% (33.33%)	<0.01% (100.00%)	0.00% (0.00%)	<0.01% (33.33%)
Ellin517	0.00% (0.00%)	0.00% (0.00%)	0.01% (66.67%)	<0.01% (33.33%)	0.01% (100.00%)	0.00% (0.00%)	<0.01% (33.33%)
OM190	0.00% (0.00%)	0.00% (0.00%)	<0.01% (66.67%)	0.01% (100.00%)	<0.01% (33.33%)	0.00% (0.00%)	<0.01% (33.33%)
Aureimonas	0.02% (100.00%)	0.01% (66.67%)	0.00% (0.00%)	0.00% (0.00%)	0.00% (0.00%)	0.00% (0.00%)	<0.01% (27.78%)
Methylobacterium-Methylorubrum	0.02% (66.67%)	<0.01% (66.67%)	0.00% (0.00%)	0.00% (0.00%)	<0.01% (33.33%)	0.00% (0.00%)	<0.01% (27.78%)
JG30-KF-CM45	0.00% (0.00%)	0.00% (0.00%)	0.01% (66.67%)	<0.01% (33.33%)	<0.01% (66.67%)	0.00% (0.00%)	<0.01% (27.78%)
Pseudonocardia	0.00% (0.00%)	0.00% (0.00%)	<0.01% (33.33%)	<0.01% (33.33%)	0.01% (100.00%)	0.00% (0.00%)	<0.01% (27.78%)
Rubrobacter	0.00% (0.00%)	0.00% (0.00%)	0.00% (0.00%)	0.01% (100.00%)	<0.01% (66.67%)	0.00% (0.00%)	<0.01% (27.78%)
Nitrososphaeraceae	0.00% (0.00%)	0.00% (0.00%)	0.00% (0.00%)	0.02% (100.00%)	0.01% (66.67%)	0.00% (0.00%)	<0.01% (27.78%)
Lysobacter	0.00% (0.00%)	0.00% (0.00%)	<0.01% (33.33%)	0.01% (66.67%)	0.02% (66.67%)	0.00% (0.00%)	<0.01% (27.78%)
S0134_terrestrial_group	0.00% (0.00%)	0.00% (0.00%)	<0.01% (66.67%)	<0.01% (66.67%)	<0.01% (33.33%)	0.00% (0.00%)	<0.01% (27.78%)
Subgroup_10	0.00% (0.00%)	0.00% (0.00%)	<0.01% (66.67%)	0.01% (66.67%)	<0.01% (33.33%)	0.00% (0.00%)	<0.01% (27.78%)
WD2101_soil_group	0.00% (0.00%)	0.00% (0.00%)	<0.01% (33.33%)	<0.01% (33.33%)	0.02% (100.00%)	0.00% (0.00%)	<0.01% (27.78%)
Cellvibrio	0.00% (0.00%)	0.00% (0.00%)	<0.01% (66.67%)	<0.01% (33.33%)	<0.01% (33.33%)	<0.01% (33.33%)	<0.01% (27.78%)
Arenimonas	0.00% (0.00%)	0.00% (0.00%)	<0.01% (33.33%)	0.01% (66.67%)	<0.01% (66.67%)	0.00% (0.00%)	<0.01% (27.78%)
Pseudolabrys	0.00% (0.00%)	0.00% (0.00%)	0.03% (66.67%)	<0.01% (33.33%)	0.02% (66.67%)	0.00% (0.00%)	<0.01% (27.78%)
Solitalea	0.00% (0.00%)	0.00% (0.00%)	<0.01% (33.33%)	<0.01% (33.33%)	0.00% (0.00%)	0.02% (100.00%)	<0.01% (27.78%)
Tychonema_CCAP_1459-11B	0.00% (0.00%)	0.00% (0.00%)	0.01% (66.67%)	<0.01% (33.33%)	<0.01% (66.67%)	0.00% (0.00%)	<0.01% (27.78%)
Entotheonellaceae	0.00% (0.00%)	0.00% (0.00%)	<0.01% (33.33%)	0.02% (100.00%)	<0.01% (33.33%)	0.00% (0.00%)	<0.01% (27.78%)
Clostridium_sensu_stricto_1	<0.01% (33.33%)	0.00% (0.00%)	0.01% (33.33%)	<0.01% (33.33%)	0.00% (0.00%)	<0.01% (66.67%)	<0.01% (27.78%)
Subgroup_17	0.00% (0.00%)	0.00% (0.00%)	0.01% (66.67%)	<0.01% (33.33%)	<0.01% (66.67%)	0.00% (0.00%)	<0.01% (27.78%)
Latescibacterota	0.00% (0.00%)	0.00% (0.00%)	0.01% (66.67%)	<0.01% (33.33%)	<0.01% (66.67%)	0.00% (0.00%)	<0.01% (27.78%)
Desulfuromonas	0.00% (0.00%)	0.00% (0.00%)	<0.01% (33.33%)	<0.01% (66.67%)	0.01% (66.67%)	0.00% (0.00%)	<0.01% (27.78%)
Acetitomaculum	0.00% (0.00%)	0.00% (0.00%)	<0.01% (33.33%)	0.01% (100.00%)	<0.01% (33.33%)	0.00% (0.00%)	<0.01% (27.78%)
Microvirga	0.00% (0.00%)	0.00% (0.00%)	<0.01% (33.33%)	0.01% (66.67%)	<0.01% (33.33%)	0.00% (0.00%)	<0.01% (22.22%)
Allorhizobium-Neorhizobium-Pararhizobium-Rhizobium	0.00% (0.00%)	<0.01% (33.33%)	<0.01% (33.33%)	<0.01% (33.33%)	<0.01% (33.33%)	0.00% (0.00%)	<0.01% (22.22%)
Kribbella	0.00% (0.00%)	0.00% (0.00%)	0.01% (33.33%)	<0.01% (33.33%)	0.01% (66.67%)	0.00% (0.00%)	<0.01% (22.22%)
Blastococcus	0.00% (0.00%)	0.00% (0.00%)	<0.01% (33.33%)	<0.01% (33.33%)	0.01% (66.67%)	0.00% (0.00%)	<0.01% (22.22%)
Prevotella	<0.01% (33.33%)	0.00% (0.00%)	0.01% (66.67%)	0.00% (0.00%)	0.02% (33.33%)	0.00% (0.00%)	<0.01% (22.22%)
A4b	0.00% (0.00%)	0.00% (0.00%)	<0.01% (33.33%)	<0.01% (66.67%)	<0.01% (33.33%)	0.00% (0.00%)	<0.01% (22.22%)
Bradyrhizobium	0.00% (0.00%)	0.00% (0.00%)	<0.01% (33.33%)	0.02% (66.67%)	<0.01% (33.33%)	0.00% (0.00%)	<0.01% (22.22%)
Pedomicrobium	0.00% (0.00%)	0.00% (0.00%)	<0.01% (33.33%)	0.01% (66.67%)	0.01% (33.33%)	0.00% (0.00%)	<0.01% (22.22%)
Hyphomicrobium	0.00% (0.00%)	0.00% (0.00%)	0.00% (0.00%)	<0.01% (66.67%)	<0.01% (66.67%)	0.00% (0.00%)	<0.01% (22.22%)
Brevundimonas	<0.01% (33.33%)	0.00% (0.00%)	<0.01% (33.33%)	0.00% (0.00%)	<0.01% (33.33%)	<0.01% (33.33%)	<0.01% (22.22%)
Dongia	0.00% (0.00%)	0.00% (0.00%)	<0.01% (33.33%)	<0.01% (33.33%)	<0.01% (66.67%)	0.00% (0.00%)	<0.01% (22.22%)
Iamia	0.00% (0.00%)	0.00% (0.00%)	<0.01% (33.33%)	<0.01% (33.33%)	<0.01% (66.67%)	0.00% (0.00%)	<0.01% (22.22%)
Candidatus_Solibacter	0.00% (0.00%)	0.00% (0.00%)	0.02% (33.33%)	<0.01% (66.67%)	<0.01% (33.33%)	0.00% (0.00%)	<0.01% (22.22%)
Rickettsia	0.00% (0.00%)	0.00% (0.00%)	0.00% (0.00%)	<0.01% (33.33%)	<0.01% (100.00%)	0.00% (0.00%)	<0.01% (22.22%)
Subgroup_11	0.00% (0.00%)	0.00% (0.00%)	<0.01% (33.33%)	<0.01% (66.67%)	<0.01% (33.33%)	0.00% (0.00%)	<0.01% (22.22%)
Limnochordaceae	0.00% (0.00%)	0.00% (0.00%)	0.00% (0.00%)	<0.01% (66.67%)	<0.01% (66.67%)	0.00% (0.00%)	<0.01% (22.22%)
Christensenellaceae_R-7_group	0.00% (0.00%)	0.00% (0.00%)	<0.01% (33.33%)	<0.01% (33.33%)	<0.01% (66.67%)	0.00% (0.00%)	<0.01% (22.22%)
Subgroup_22	0.00% (0.00%)	0.00% (0.00%)	<0.01% (33.33%)	<0.01% (66.67%)	<0.01% (33.33%)	0.00% (0.00%)	<0.01% (22.22%)
Latescibacteraceae	0.00% (0.00%)	0.00% (0.00%)	<0.01% (33.33%)	<0.01% (33.33%)	<0.01% (66.67%)	0.00% (0.00%)	<0.01% (22.22%)
Mycobacterium	0.00% (0.00%)	0.00% (0.00%)	0.01% (66.67%)	<0.01% (33.33%)	0.00% (0.00%)	0.00% (0.00%)	<0.01% (16.67%)
Altererythrobacter	0.00% (0.00%)	0.00% (0.00%)	0.00% (0.00%)	0.01% (66.67%)	<0.01% (33.33%)	0.00% (0.00%)	<0.01% (16.67%)
Bacteroides	0.00% (0.00%)	0.00% (0.00%)	<0.01% (33.33%)	0.00% (0.00%)	0.00% (0.00%)	0.04% (66.67%)	<0.01% (16.67%)
Ferruginibacter	0.00% (0.00%)	0.00% (0.00%)	<0.01% (33.33%)	<0.01% (66.67%)	0.00% (0.00%)	0.00% (0.00%)	<0.01% (16.67%)
Lactobacillus	0.00% (0.00%)	0.00% (0.00%)	0.00% (0.00%)	0.00% (0.00%)	0.00% (0.00%)	0.05% (100.00%)	<0.01% (16.67%)
Akkermansia	0.00% (0.00%)	0.00% (0.00%)	0.00% (0.00%)	0.00% (0.00%)	0.00% (0.00%)	0.04% (100.00%)	<0.01% (16.67%)
Candidatus_Xiphinematobacter	0.00% (0.00%)	0.00% (0.00%)	0.00% (0.00%)	<0.01% (66.67%)	<0.01% (33.33%)	0.00% (0.00%)	<0.01% (16.67%)
Conexibacter	0.00% (0.00%)	0.00% (0.00%)	0.00% (0.00%)	0.01% (66.67%)	<0.01% (33.33%)	0.00% (0.00%)	<0.01% (16.67%)
S085	0.00% (0.00%)	0.00% (0.00%)	0.01% (66.67%)	0.00% (0.00%)	<0.01% (33.33%)	0.00% (0.00%)	<0.01% (16.67%)
Microcoleus_PCC-7113	0.00% (0.00%)	0.00% (0.00%)	0.03% (66.67%)	<0.01% (33.33%)	0.00% (0.00%)	0.00% (0.00%)	<0.01% (16.67%)
Rhodoplanes	0.00% (0.00%)	0.00% (0.00%)	0.01% (66.67%)	0.01% (33.33%)	0.00% (0.00%)	0.00% (0.00%)	<0.01% (16.67%)
Deinococcus	0.00% (0.00%)	0.00% (0.00%)	0.00% (0.00%)	<0.01% (33.33%)	0.02% (66.67%)	0.00% (0.00%)	<0.01% (16.67%)
A21b	0.00% (0.00%)	0.00% (0.00%)	0.01% (66.67%)	0.00% (0.00%)	<0.01% (33.33%)	0.00% (0.00%)	<0.01% (16.67%)
Turicibacter	0.00% (0.00%)	0.00% (0.00%)	<0.01% (66.67%)	0.00% (0.00%)	0.00% (0.00%)	<0.01% (33.33%)	<0.01% (16.67%)
Proteus	0.00% (0.00%)	0.00% (0.00%)	0.00% (0.00%)	0.00% (0.00%)	0.00% (0.00%)	0.02% (100.00%)	<0.01% (16.67%)
Vulcaniibacterium	0.00% (0.00%)	0.00% (0.00%)	0.00% (0.00%)	<0.01% (33.33%)	<0.01% (66.67%)	0.00% (0.00%)	<0.01% (16.67%)
Clostridium_sensu_stricto_13	0.00% (0.00%)	0.00% (0.00%)	<0.01% (33.33%)	<0.01% (66.67%)	0.00% (0.00%)	0.00% (0.00%)	<0.01% (16.67%)
P3OB-42	0.00% (0.00%)	0.00% (0.00%)	0.00% (0.00%)	<0.01% (33.33%)	<0.01% (66.67%)	0.00% (0.00%)	<0.01% (16.67%)
Leptolyngbya_EcFYyyy-00	0.00% (0.00%)	0.00% (0.00%)	<0.01% (66.67%)	0.00% (0.00%)	<0.01% (33.33%)	0.00% (0.00%)	<0.01% (16.67%)
Nordella	0.00% (0.00%)	0.00% (0.00%)	<0.01% (33.33%)	<0.01% (33.33%)	<0.01% (33.33%)	0.00% (0.00%)	<0.01% (16.66%)
Roseisolibacter	0.00% (0.00%)	0.00% (0.00%)	<0.01% (33.33%)	<0.01% (33.33%)	<0.01% (33.33%)	0.00% (0.00%)	<0.01% (16.66%)
Curtobacterium	<0.01% (33.33%)	<0.01% (33.33%)	<0.01% (33.33%)	0.00% (0.00%)	0.00% (0.00%)	0.00% (0.00%)	<0.01% (16.66%)
Reyranella	<0.01% (33.33%)	0.00% (0.00%)	<0.01% (33.33%)	0.00% (0.00%)	<0.01% (33.33%)	0.00% (0.00%)	<0.01% (16.66%)
Chryseolinea	0.00% (0.00%)	0.00% (0.00%)	<0.01% (33.33%)	<0.01% (33.33%)	<0.01% (33.33%)	0.00% (0.00%)	<0.01% (16.66%)
Lacunisphaera	0.00% (0.00%)	0.00% (0.00%)	<0.01% (33.33%)	<0.01% (33.33%)	<0.01% (33.33%)	0.00% (0.00%)	<0.01% (16.66%)
Citrifermentans	0.00% (0.00%)	0.00% (0.00%)	<0.01% (33.33%)	<0.01% (33.33%)	<0.01% (33.33%)	0.00% (0.00%)	<0.01% (16.66%)
Glutamicibacter	0.00% (0.00%)	0.00% (0.00%)	0.00% (0.00%)	<0.01% (33.33%)	<0.01% (33.33%)	0.00% (0.00%)	<0.01% (11.11%)
Novosphingobium	0.00% (0.00%)	<0.01% (66.67%)	0.00% (0.00%)	0.00% (0.00%)	0.00% (0.00%)	0.00% (0.00%)	<0.01% (11.11%)
Nitrosospira	0.00% (0.00%)	0.00% (0.00%)	0.00% (0.00%)	<0.01% (66.67%)	0.00% (0.00%)	0.00% (0.00%)	<0.01% (11.11%)
Parasutterella	0.00% (0.00%)	0.00% (0.00%)	0.00% (0.00%)	0.00% (0.00%)	0.00% (0.00%)	0.01% (66.67%)	<0.01% (11.11%)
Brachybacterium	0.00% (0.00%)	0.00% (0.00%)	<0.01% (33.33%)	0.00% (0.00%)	<0.01% (33.33%)	0.00% (0.00%)	<0.01% (11.11%)
Mesorhizobium	0.00% (0.00%)	0.00% (0.00%)	0.00% (0.00%)	0.00% (0.00%)	<0.01% (66.67%)	0.00% (0.00%)	<0.01% (11.11%)
R7C24	0.00% (0.00%)	0.00% (0.00%)	<0.01% (33.33%)	<0.01% (33.33%)	0.00% (0.00%)	0.00% (0.00%)	<0.01% (11.11%)
Terrimonas	0.00% (0.00%)	0.00% (0.00%)	0.00% (0.00%)	<0.01% (33.33%)	<0.01% (33.33%)	0.00% (0.00%)	<0.01% (11.11%)
Agromyces	0.00% (0.00%)	0.00% (0.00%)	0.00% (0.00%)	<0.01% (33.33%)	<0.01% (33.33%)	0.00% (0.00%)	<0.01% (11.11%)
Microlunatus	0.00% (0.00%)	0.00% (0.00%)	0.00% (0.00%)	<0.01% (33.33%)	<0.01% (33.33%)	0.00% (0.00%)	<0.01% (11.11%)
Xanthomonas	0.00% (0.00%)	<0.01% (66.67%)	0.00% (0.00%)	0.00% (0.00%)	0.00% (0.00%)	0.00% (0.00%)	<0.01% (11.11%)
Candidatus_Nitrocosmicus	0.00% (0.00%)	0.00% (0.00%)	0.00% (0.00%)	<0.01% (33.33%)	<0.01% (33.33%)	0.00% (0.00%)	<0.01% (11.11%)
Luteimonas	<0.01% (33.33%)	<0.01% (33.33%)	0.00% (0.00%)	0.00% (0.00%)	0.00% (0.00%)	0.00% (0.00%)	<0.01% (11.11%)
Gitt-GS-136	0.00% (0.00%)	0.00% (0.00%)	0.00% (0.00%)	<0.01% (33.33%)	<0.01% (33.33%)	0.00% (0.00%)	<0.01% (11.11%)
Edaphobaculum	0.00% (0.00%)	0.00% (0.00%)	<0.01% (33.33%)	0.00% (0.00%)	<0.01% (33.33%)	0.00% (0.00%)	<0.01% (11.11%)
Luteitalea	0.00% (0.00%)	0.00% (0.00%)	0.00% (0.00%)	0.00% (0.00%)	<0.01% (66.67%)	0.00% (0.00%)	<0.01% (11.11%)
Actinoplanes	0.00% (0.00%)	0.00% (0.00%)	0.00% (0.00%)	0.00% (0.00%)	0.02% (66.67%)	0.00% (0.00%)	<0.01% (11.11%)
Gemmata	0.00% (0.00%)	0.00% (0.00%)	0.00% (0.00%)	<0.01% (33.33%)	<0.01% (33.33%)	0.00% (0.00%)	<0.01% (11.11%)
Phenylobacterium	0.00% (0.00%)	0.00% (0.00%)	0.00% (0.00%)	<0.01% (33.33%)	<0.01% (33.33%)	0.00% (0.00%)	<0.01% (11.11%)
Opitutus	0.00% (0.00%)	0.00% (0.00%)	<0.01% (33.33%)	0.00% (0.00%)	<0.01% (33.33%)	0.00% (0.00%)	<0.01% (11.11%)
Parviterribacter	0.00% (0.00%)	0.00% (0.00%)	0.00% (0.00%)	<0.01% (33.33%)	<0.01% (33.33%)	0.00% (0.00%)	<0.01% (11.11%)
Clostridia_UCG-014	0.00% (0.00%)	0.00% (0.00%)	0.00% (0.00%)	0.00% (0.00%)	0.00% (0.00%)	0.03% (66.67%)	<0.01% (11.11%)
Pajaroellobacter	0.00% (0.00%)	0.00% (0.00%)	0.00% (0.00%)	<0.01% (33.33%)	<0.01% (33.33%)	0.00% (0.00%)	<0.01% (11.11%)
Phaselicystis	0.00% (0.00%)	0.00% (0.00%)	<0.01% (33.33%)	0.00% (0.00%)	<0.01% (33.33%)	0.00% (0.00%)	<0.01% (11.11%)
Aridibacter	0.00% (0.00%)	0.00% (0.00%)	0.00% (0.00%)	<0.01% (66.67%)	0.00% (0.00%)	0.00% (0.00%)	<0.01% (11.11%)
Alloprevotella	0.00% (0.00%)	0.00% (0.00%)	0.00% (0.00%)	0.00% (0.00%)	0.00% (0.00%)	0.02% (66.67%)	<0.01% (11.11%)
Eubacterium_coprostanoligenes_group	0.00% (0.00%)	0.00% (0.00%)	0.00% (0.00%)	0.00% (0.00%)	0.00% (0.00%)	0.02% (66.67%)	<0.01% (11.11%)
Gordonia	0.00% (0.00%)	0.00% (0.00%)	0.00% (0.00%)	<0.01% (33.33%)	<0.01% (33.33%)	0.00% (0.00%)	<0.01% (11.11%)
Virgisporangium	0.00% (0.00%)	0.00% (0.00%)	0.00% (0.00%)	<0.01% (66.67%)	0.00% (0.00%)	0.00% (0.00%)	<0.01% (11.11%)
Alistipes	0.00% (0.00%)	0.00% (0.00%)	0.00% (0.00%)	0.00% (0.00%)	0.00% (0.00%)	0.02% (66.67%)	<0.01% (11.11%)
Microcoleus_Es-Yyy1400	0.00% (0.00%)	0.00% (0.00%)	0.01% (33.33%)	<0.01% (33.33%)	0.00% (0.00%)	0.00% (0.00%)	<0.01% (11.11%)
Ilumatobacter	0.00% (0.00%)	0.00% (0.00%)	0.00% (0.00%)	<0.01% (66.67%)	0.00% (0.00%)	0.00% (0.00%)	<0.01% (11.11%)
NB1-j	0.00% (0.00%)	0.00% (0.00%)	0.00% (0.00%)	<0.01% (33.33%)	<0.01% (33.33%)	0.00% (0.00%)	<0.01% (11.11%)
Dietzia	0.00% (0.00%)	0.00% (0.00%)	<0.01% (33.33%)	0.00% (0.00%)	<0.01% (33.33%)	0.00% (0.00%)	<0.01% (11.11%)
Micrococcus	<0.01% (33.33%)	0.00% (0.00%)	0.00% (0.00%)	0.00% (0.00%)	0.00% (0.00%)	<0.01% (33.33%)	<0.01% (11.11%)
Dinghuibacter	0.00% (0.00%)	0.00% (0.00%)	<0.01% (33.33%)	<0.01% (33.33%)	0.00% (0.00%)	0.00% (0.00%)	<0.01% (11.11%)
Singulisphaera	0.00% (0.00%)	0.00% (0.00%)	<0.01% (33.33%)	0.00% (0.00%)	<0.01% (33.33%)	0.00% (0.00%)	<0.01% (11.11%)
NK4A214_group	0.00% (0.00%)	0.00% (0.00%)	0.00% (0.00%)	<0.01% (33.33%)	<0.01% (33.33%)	0.00% (0.00%)	<0.01% (11.11%)
Burkholderia-Caballeronia-Paraburkholderia	0.00% (0.00%)	0.00% (0.00%)	<0.01% (33.33%)	0.00% (0.00%)	<0.01% (33.33%)	0.00% (0.00%)	<0.01% (11.11%)
C0119	0.00% (0.00%)	0.00% (0.00%)	0.00% (0.00%)	<0.01% (66.67%)	0.00% (0.00%)	0.00% (0.00%)	<0.01% (11.11%)
Ruminococcus	0.00% (0.00%)	0.00% (0.00%)	0.00% (0.00%)	0.00% (0.00%)	<0.01% (33.33%)	<0.01% (33.33%)	<0.01% (11.11%)
Tepidiphilus	0.00% (0.00%)	0.00% (0.00%)	<0.01% (33.33%)	<0.01% (33.33%)	0.00% (0.00%)	0.00% (0.00%)	<0.01% (11.11%)
Nostoc_PCC-7524	0.00% (0.00%)	0.00% (0.00%)	<0.01% (66.67%)	0.00% (0.00%)	0.00% (0.00%)	0.00% (0.00%)	<0.01% (11.11%)
Alkanindiges	0.00% (0.00%)	<0.01% (33.33%)	0.00% (0.00%)	<0.01% (33.33%)	0.00% (0.00%)	0.00% (0.00%)	<0.01% (11.11%)
Anaeromyxobacter	0.00% (0.00%)	0.00% (0.00%)	0.00% (0.00%)	<0.01% (33.33%)	<0.01% (33.33%)	0.00% (0.00%)	<0.01% (11.11%)
OLB14	0.00% (0.00%)	0.00% (0.00%)	<0.01% (33.33%)	<0.01% (33.33%)	0.00% (0.00%)	0.00% (0.00%)	<0.01% (11.11%)
Megasphaera	0.00% (0.00%)	0.00% (0.00%)	<0.01% (33.33%)	<0.01% (33.33%)	0.00% (0.00%)	0.00% (0.00%)	<0.01% (11.11%)
UTCFX1	0.00% (0.00%)	0.00% (0.00%)	0.00% (0.00%)	<0.01% (33.33%)	<0.01% (33.33%)	0.00% (0.00%)	<0.01% (11.11%)
RBG-13-54-9	0.00% (0.00%)	0.00% (0.00%)	<0.01% (33.33%)	<0.01% (33.33%)	0.00% (0.00%)	0.00% (0.00%)	<0.01% (11.11%)
Clostridium_methylpentosum_group	0.00% (0.00%)	0.00% (0.00%)	0.00% (0.00%)	0.00% (0.00%)	<0.01% (66.67%)	0.00% (0.00%)	<0.01% (11.11%)
Intestinimonas	0.00% (0.00%)	0.00% (0.00%)	0.00% (0.00%)	0.00% (0.00%)	0.00% (0.00%)	<0.01% (66.67%)	<0.01% (11.11%)
Lineage_IIb	0.00% (0.00%)	0.00% (0.00%)	0.00% (0.00%)	<0.01% (66.67%)	0.00% (0.00%)	0.00% (0.00%)	<0.01% (11.11%)
Nesterenkonia	<0.01% (33.33%)	<0.01% (33.33%)	0.00% (0.00%)	0.00% (0.00%)	0.00% (0.00%)	0.00% (0.00%)	<0.01% (11.11%)
Tetragenococcus	<0.01% (33.33%)	0.00% (0.00%)	<0.01% (33.33%)	0.00% (0.00%)	0.00% (0.00%)	0.00% (0.00%)	<0.01% (11.11%)
AD3	0.00% (0.00%)	0.00% (0.00%)	<0.01% (33.33%)	0.00% (0.00%)	<0.01% (33.33%)	0.00% (0.00%)	<0.01% (11.11%)
Castellaniella	0.00% (0.00%)	0.00% (0.00%)	0.00% (0.00%)	<0.01% (33.33%)	<0.01% (33.33%)	0.00% (0.00%)	<0.01% (11.11%)
Candidatus_Hamiltonella	0.00% (0.00%)	0.00% (0.00%)	<0.01% (33.33%)	0.00% (0.00%)	0.00% (0.00%)	<0.01% (33.33%)	<0.01% (11.11%)
Candidatus_Portiera	0.00% (0.00%)	0.00% (0.00%)	0.00% (0.00%)	<0.01% (33.33%)	<0.01% (33.33%)	0.00% (0.00%)	<0.01% (11.11%)
Others	0.66% (100.00%)	0.27% (100.00%)	1.08% (100.00%)	1.05% (100.00%)	0.75% (100.00%)	0.61% (100.00%)	0.74% (100.00%)

## Sheet: Table S2(d) 
Table S2(d). Genus identified as core fungal community of different fermentation stages in Lincang origin. The column shows the mean relative abundance (occupancy of samples) across core genera.
Genus	F0	F1	F2	F3	F4	F5	Overall
Aspergillus	43.78% (100.00%)	84.72% (100.00%)	86.40% (100.00%)	73.58% (100.00%)	90.77% (100.00%)	93.28% (100.00%)	78.75% (100.00%)
Cladosporium	0.12% (100.00%)	0.22% (100.00%)	0.27% (100.00%)	2.22% (100.00%)	0.23% (100.00%)	0.13% (100.00%)	0.53% (100.00%)
Oidiodendron	0.01% (100.00%)	1.18% (100.00%)	0.01% (100.00%)	0.02% (100.00%)	0.02% (100.00%)	0.00% (0.00%)	0.21% (83.33%)
Trichomonascus	0.10% (100.00%)	0.02% (100.00%)	0.88% (100.00%)	0.04% (100.00%)	0.03% (100.00%)	0.00% (0.00%)	0.18% (83.33%)
Pseudogymnoascus	<0.01% (66.67%)	1.04% (66.67%)	<0.01% (66.67%)	<0.01% (66.67%)	0.01% (100.00%)	0.00% (0.00%)	0.18% (61.11%)
Alternaria	0.02% (66.67%)	0.27% (100.00%)	0.04% (100.00%)	0.01% (100.00%)	0.05% (100.00%)	0.15% (100.00%)	0.09% (94.45%)
Penicillium	0.21% (33.33%)	0.08% (66.67%)	0.00% (0.00%)	<0.01% (66.67%)	<0.01% (66.67%)	0.20% (100.00%)	0.09% (55.56%)
Eucasphaeria	<0.01% (33.33%)	0.54% (33.33%)	<0.01% (33.33%)	<0.01% (33.33%)	<0.01% (33.33%)	0.00% (0.00%)	0.09% (27.77%)
Tetracladium	<0.01% (33.33%)	0.49% (33.33%)	<0.01% (33.33%)	<0.01% (33.33%)	<0.01% (33.33%)	0.00% (0.00%)	0.08% (27.77%)
Trichoderma	0.38% (66.67%)	0.01% (66.67%)	<0.01% (33.33%)	0.01% (100.00%)	0.02% (100.00%)	<0.01% (33.33%)	0.07% (66.67%)
Hormonema	<0.01% (33.33%)	0.03% (100.00%)	<0.01% (66.67%)	<0.01% (66.67%)	0.33% (100.00%)	0.00% (0.00%)	0.06% (61.11%)
Mollisia	<0.01% (100.00%)	0.35% (100.00%)	<0.01% (33.33%)	<0.01% (33.33%)	<0.01% (66.67%)	0.00% (0.00%)	0.06% (55.55%)
Diaporthe	<0.01% (33.33%)	0.00% (0.00%)	0.00% (0.00%)	0.00% (0.00%)	0.00% (0.00%)	0.36% (66.67%)	0.06% (16.67%)
Plectosphaerella	<0.01% (33.33%)	0.27% (33.33%)	<0.01% (33.33%)	<0.01% (66.67%)	0.00% (0.00%)	<0.01% (33.33%)	0.05% (33.33%)
Mortierella	0.13% (66.67%)	0.02% (100.00%)	0.04% (100.00%)	<0.01% (66.67%)	<0.01% (33.33%)	0.05% (66.67%)	0.04% (72.22%)
Aequabiliella	0.00% (0.00%)	0.02% (66.67%)	<0.01% (66.67%)	<0.01% (66.67%)	0.22% (100.00%)	0.00% (0.00%)	0.04% (50.00%)
Paraphoma	<0.01% (33.33%)	0.25% (33.33%)	0.00% (0.00%)	0.00% (0.00%)	0.00% (0.00%)	0.00% (0.00%)	0.04% (11.11%)
Fusarium	0.05% (100.00%)	0.02% (100.00%)	<0.01% (33.33%)	0.06% (66.67%)	0.02% (100.00%)	<0.01% (66.67%)	0.03% (77.78%)
Colletotrichum	0.14% (100.00%)	<0.01% (33.33%)	0.00% (0.00%)	<0.01% (33.33%)	<0.01% (33.33%)	0.06% (100.00%)	0.03% (50.00%)
Sampaiozyma	0.19% (100.00%)	0.00% (0.00%)	<0.01% (66.67%)	0.00% (0.00%)	<0.01% (66.67%)	0.00% (0.00%)	0.03% (38.89%)
Aureobasidium	<0.01% (33.33%)	<0.01% (66.67%)	0.00% (0.00%)	<0.01% (33.33%)	0.15% (66.67%)	0.00% (0.00%)	0.03% (33.33%)
Peniophora	0.00% (0.00%)	0.02% (33.33%)	<0.01% (66.67%)	0.00% (0.00%)	0.17% (66.67%)	0.00% (0.00%)	0.03% (27.78%)
Mucor	0.20% (33.33%)	<0.01% (33.33%)	<0.01% (33.33%)	<0.01% (33.33%)	0.00% (0.00%)	0.00% (0.00%)	0.03% (22.22%)
Periconia	<0.01% (33.33%)	0.06% (33.33%)	<0.01% (33.33%)	0.06% (100.00%)	<0.01% (66.67%)	0.00% (0.00%)	0.02% (44.44%)
Heterotruncatella	0.00% (0.00%)	0.01% (66.67%)	<0.01% (66.67%)	<0.01% (33.33%)	0.11% (66.67%)	0.00% (0.00%)	0.02% (38.89%)
Acremonium	<0.01% (33.33%)	0.10% (33.33%)	0.00% (0.00%)	0.00% (0.00%)	0.00% (0.00%)	<0.01% (33.33%)	0.02% (16.66%)
Sarocladium	0.00% (0.00%)	0.09% (33.33%)	0.00% (0.00%)	0.00% (0.00%)	0.00% (0.00%)	0.00% (0.00%)	0.01% (5.55%)
Cyphellophora	0.00% (0.00%)	0.07% (33.33%)	0.00% (0.00%)	0.00% (0.00%)	0.00% (0.00%)	0.00% (0.00%)	0.01% (5.55%)
Cercospora	0.07% (100.00%)	<0.01% (33.33%)	<0.01% (33.33%)	0.00% (0.00%)	0.00% (0.00%)	<0.01% (33.33%)	0.01% (33.33%)
Malassezia	<0.01% (33.33%)	0.05% (66.67%)	0.00% (0.00%)	<0.01% (33.33%)	<0.01% (33.33%)	<0.01% (33.33%)	0.01% (33.33%)
Staphylotrichum	0.02% (33.33%)	0.03% (33.33%)	0.00% (0.00%)	0.02% (33.33%)	<0.01% (33.33%)	<0.01% (33.33%)	0.01% (27.77%)
Deconica	0.00% (0.00%)	0.00% (0.00%)	0.00% (0.00%)	<0.01% (66.67%)	0.08% (33.33%)	0.00% (0.00%)	0.01% (16.67%)
Thelebolus	0.00% (0.00%)	<0.01% (33.33%)	0.00% (0.00%)	0.08% (33.33%)	<0.01% (33.33%)	0.00% (0.00%)	0.01% (16.66%)
Verticillium	<0.01% (33.33%)	0.06% (33.33%)	0.00% (0.00%)	0.00% (0.00%)	0.00% (0.00%)	0.00% (0.00%)	0.01% (11.11%)
Candida	0.00% (0.00%)	0.00% (0.00%)	0.00% (0.00%)	0.00% (0.00%)	<0.01% (33.33%)	0.00% (0.00%)	<0.01% (5.55%)
Phoma	0.00% (0.00%)	0.00% (0.00%)	0.01% (33.33%)	0.00% (0.00%)	0.00% (0.00%)	0.00% (0.00%)	<0.01% (5.55%)
Cephalotrichum	0.00% (0.00%)	0.04% (33.33%)	0.00% (0.00%)	0.00% (0.00%)	0.00% (0.00%)	0.00% (0.00%)	<0.01% (5.55%)
Psathyrella	0.00% (0.00%)	0.04% (33.33%)	0.00% (0.00%)	0.00% (0.00%)	0.00% (0.00%)	0.00% (0.00%)	<0.01% (5.55%)
Saccharomyces	0.00% (0.00%)	0.00% (0.00%)	0.00% (0.00%)	<0.01% (33.33%)	0.00% (0.00%)	0.00% (0.00%)	<0.01% (5.55%)
Coniothyrium	0.00% (0.00%)	0.03% (33.33%)	0.00% (0.00%)	0.00% (0.00%)	0.00% (0.00%)	0.00% (0.00%)	<0.01% (5.55%)
Cosmospora	0.00% (0.00%)	0.02% (33.33%)	0.00% (0.00%)	0.00% (0.00%)	0.00% (0.00%)	0.00% (0.00%)	<0.01% (5.55%)
Sporobolomyces	0.00% (0.00%)	0.00% (0.00%)	<0.01% (33.33%)	0.00% (0.00%)	0.00% (0.00%)	0.00% (0.00%)	<0.01% (5.55%)
Fomitopsis	0.00% (0.00%)	0.02% (33.33%)	0.00% (0.00%)	0.00% (0.00%)	0.00% (0.00%)	0.00% (0.00%)	<0.01% (5.55%)
Lachnellula	0.00% (0.00%)	0.00% (0.00%)	0.00% (0.00%)	0.00% (0.00%)	0.01% (33.33%)	0.00% (0.00%)	<0.01% (5.55%)
Microascus	0.00% (0.00%)	0.01% (33.33%)	0.00% (0.00%)	0.00% (0.00%)	0.00% (0.00%)	0.00% (0.00%)	<0.01% (5.55%)
Mycosphaerella	0.00% (0.00%)	0.00% (0.00%)	0.00% (0.00%)	0.00% (0.00%)	<0.01% (33.33%)	0.00% (0.00%)	<0.01% (5.55%)
Podospora	<0.01% (33.33%)	0.00% (0.00%)	0.00% (0.00%)	0.00% (0.00%)	0.00% (0.00%)	0.00% (0.00%)	<0.01% (5.55%)
Coniophora	0.00% (0.00%)	<0.01% (33.33%)	0.00% (0.00%)	0.00% (0.00%)	0.00% (0.00%)	0.00% (0.00%)	<0.01% (5.55%)
Cryptococcus	<0.01% (33.33%)	0.00% (0.00%)	0.00% (0.00%)	0.00% (0.00%)	0.00% (0.00%)	0.00% (0.00%)	<0.01% (5.55%)
Phaeoacremonium	0.00% (0.00%)	0.00% (0.00%)	0.00% (0.00%)	0.00% (0.00%)	<0.01% (33.33%)	0.00% (0.00%)	<0.01% (5.55%)
Meyerozyma	0.00% (0.00%)	0.00% (0.00%)	0.00% (0.00%)	0.00% (0.00%)	0.00% (0.00%)	<0.01% (33.33%)	<0.01% (5.55%)
Coniochaeta	<0.01% (33.33%)	0.00% (0.00%)	0.00% (0.00%)	0.00% (0.00%)	0.00% (0.00%)	0.00% (0.00%)	<0.01% (5.55%)
Leucosporidium	<0.01% (33.33%)	0.00% (0.00%)	0.00% (0.00%)	0.00% (0.00%)	0.00% (0.00%)	0.00% (0.00%)	<0.01% (5.55%)
Coprinellus	<0.01% (33.33%)	0.00% (0.00%)	0.00% (0.00%)	0.00% (0.00%)	0.00% (0.00%)	0.00% (0.00%)	<0.01% (5.55%)
Devriesia	0.00% (0.00%)	<0.01% (33.33%)	0.00% (0.00%)	0.00% (0.00%)	0.00% (0.00%)	0.00% (0.00%)	<0.01% (5.55%)
Ochrocladosporium	0.00% (0.00%)	<0.01% (33.33%)	0.00% (0.00%)	0.00% (0.00%)	0.00% (0.00%)	0.00% (0.00%)	<0.01% (5.55%)
Diplodia	0.00% (0.00%)	0.00% (0.00%)	0.00% (0.00%)	0.00% (0.00%)	<0.01% (33.33%)	0.00% (0.00%)	<0.01% (5.55%)
Coprinopsis	0.00% (0.00%)	<0.01% (33.33%)	0.00% (0.00%)	0.00% (0.00%)	0.00% (0.00%)	0.00% (0.00%)	<0.01% (5.55%)
Pseudofusicoccum	0.00% (0.00%)	0.00% (0.00%)	0.00% (0.00%)	0.00% (0.00%)	0.00% (0.00%)	<0.01% (33.33%)	<0.01% (5.55%)
Pseudopithomyces	0.00% (0.00%)	0.00% (0.00%)	0.00% (0.00%)	0.00% (0.00%)	0.00% (0.00%)	<0.01% (33.33%)	<0.01% (5.55%)
Fibroporia	0.00% (0.00%)	<0.01% (33.33%)	0.00% (0.00%)	0.00% (0.00%)	0.00% (0.00%)	0.00% (0.00%)	<0.01% (5.55%)
Clitopilus	<0.01% (33.33%)	0.00% (0.00%)	0.00% (0.00%)	0.00% (0.00%)	0.00% (0.00%)	0.00% (0.00%)	<0.01% (5.55%)
Cenococcum	<0.01% (33.33%)	0.00% (0.00%)	0.00% (0.00%)	0.00% (0.00%)	0.00% (0.00%)	0.00% (0.00%)	<0.01% (5.55%)
Polyscytalum	0.00% (0.00%)	0.00% (0.00%)	0.00% (0.00%)	0.00% (0.00%)	<0.01% (33.33%)	0.00% (0.00%)	<0.01% (5.55%)
Neosetophoma	0.00% (0.00%)	0.00% (0.00%)	0.00% (0.00%)	0.00% (0.00%)	<0.01% (33.33%)	0.00% (0.00%)	<0.01% (5.55%)
Dendryphion	<0.01% (33.33%)	0.00% (0.00%)	0.00% (0.00%)	0.00% (0.00%)	0.00% (0.00%)	0.00% (0.00%)	<0.01% (5.55%)
Cladophialophora	0.00% (0.00%)	0.00% (0.00%)	0.00% (0.00%)	0.00% (0.00%)	<0.01% (33.33%)	0.00% (0.00%)	<0.01% (5.55%)
Papiliotrema	<0.01% (33.33%)	0.00% (0.00%)	0.00% (0.00%)	0.00% (0.00%)	0.00% (0.00%)	0.00% (0.00%)	<0.01% (5.55%)
Nidulariopsis	<0.01% (33.33%)	0.00% (0.00%)	0.00% (0.00%)	0.00% (0.00%)	0.00% (0.00%)	0.00% (0.00%)	<0.01% (5.55%)
Paraconiothyrium	0.00% (0.00%)	0.00% (0.00%)	0.00% (0.00%)	0.00% (0.00%)	<0.01% (33.33%)	0.00% (0.00%)	<0.01% (5.55%)
Chordomyces	0.00% (0.00%)	<0.01% (33.33%)	0.00% (0.00%)	0.00% (0.00%)	0.00% (0.00%)	0.00% (0.00%)	<0.01% (5.55%)
Pestalotiopsis	0.00% (0.00%)	<0.01% (33.33%)	0.00% (0.00%)	0.00% (0.00%)	0.00% (0.00%)	0.00% (0.00%)	<0.01% (5.55%)
Chalara	0.00% (0.00%)	0.00% (0.00%)	<0.01% (33.33%)	0.00% (0.00%)	0.00% (0.00%)	0.00% (0.00%)	<0.01% (5.55%)
Curvularia	<0.01% (33.33%)	0.00% (0.00%)	0.00% (0.00%)	0.00% (0.00%)	0.00% (0.00%)	0.00% (0.00%)	<0.01% (5.55%)
Passalora	<0.01% (33.33%)	0.00% (0.00%)	0.00% (0.00%)	0.00% (0.00%)	0.00% (0.00%)	0.00% (0.00%)	<0.01% (5.55%)
Clathrosphaerina	0.00% (0.00%)	<0.01% (33.33%)	0.00% (0.00%)	0.00% (0.00%)	0.00% (0.00%)	0.00% (0.00%)	<0.01% (5.55%)
Sclerostagonospora	0.00% (0.00%)	0.00% (0.00%)	0.00% (0.00%)	0.00% (0.00%)	<0.01% (33.33%)	0.00% (0.00%)	<0.01% (5.55%)
Entyloma	0.00% (0.00%)	0.00% (0.00%)	0.00% (0.00%)	0.00% (0.00%)	<0.01% (33.33%)	0.00% (0.00%)	<0.01% (5.55%)
Achroiostachys	0.00% (0.00%)	<0.01% (33.33%)	0.00% (0.00%)	0.00% (0.00%)	0.00% (0.00%)	0.00% (0.00%)	<0.01% (5.55%)
Corynespora	0.00% (0.00%)	0.00% (0.00%)	0.00% (0.00%)	<0.01% (33.33%)	0.00% (0.00%)	0.00% (0.00%)	<0.01% (5.55%)
Lophiostoma	0.00% (0.00%)	0.00% (0.00%)	0.00% (0.00%)	0.00% (0.00%)	<0.01% (33.33%)	0.00% (0.00%)	<0.01% (5.55%)
Ustilaginoidea	0.00% (0.00%)	0.00% (0.00%)	0.00% (0.00%)	0.00% (0.00%)	<0.01% (33.33%)	0.00% (0.00%)	<0.01% (5.55%)
Collophora	0.00% (0.00%)	<0.01% (33.33%)	0.00% (0.00%)	0.00% (0.00%)	0.00% (0.00%)	0.00% (0.00%)	<0.01% (5.55%)
Proliferodiscus	<0.01% (33.33%)	0.00% (0.00%)	0.00% (0.00%)	0.00% (0.00%)	0.00% (0.00%)	0.00% (0.00%)	<0.01% (5.55%)
Capronia	0.00% (0.00%)	<0.01% (33.33%)	0.00% (0.00%)	0.00% (0.00%)	0.00% (0.00%)	0.00% (0.00%)	<0.01% (5.55%)
Kochiomyces	<0.01% (33.33%)	0.00% (0.00%)	0.00% (0.00%)	0.00% (0.00%)	0.00% (0.00%)	0.00% (0.00%)	<0.01% (5.55%)
Phialemonium	0.00% (0.00%)	0.00% (0.00%)	0.00% (0.00%)	0.00% (0.00%)	<0.01% (33.33%)	0.00% (0.00%)	<0.01% (5.55%)
Ascosphaera	0.00% (0.00%)	0.00% (0.00%)	0.00% (0.00%)	0.00% (0.00%)	<0.01% (33.33%)	0.00% (0.00%)	<0.01% (5.55%)
Erysiphe	0.00% (0.00%)	0.00% (0.00%)	0.00% (0.00%)	<0.01% (33.33%)	0.00% (0.00%)	0.00% (0.00%)	<0.01% (5.55%)
Neopestalotiopsis	0.00% (0.00%)	0.00% (0.00%)	<0.01% (33.33%)	0.00% (0.00%)	0.00% (0.00%)	0.00% (0.00%)	<0.01% (5.55%)
Buckleyzyma	0.00% (0.00%)	0.00% (0.00%)	0.00% (0.00%)	0.00% (0.00%)	<0.01% (33.33%)	0.00% (0.00%)	<0.01% (5.55%)
Wallemia	0.02% (66.67%)	0.00% (0.00%)	<0.01% (66.67%)	0.00% (0.00%)	0.02% (100.00%)	0.00% (0.00%)	<0.01% (38.89%)
Saitozyma	0.01% (66.67%)	0.01% (66.67%)	<0.01% (33.33%)	<0.01% (33.33%)	0.00% (0.00%)	<0.01% (33.33%)	<0.01% (38.89%)
Botrytis	<0.01% (33.33%)	0.01% (66.67%)	<0.01% (33.33%)	0.00% (0.00%)	<0.01% (66.67%)	0.00% (0.00%)	<0.01% (33.33%)
Xeromyces	<0.01% (33.33%)	0.00% (0.00%)	0.00% (0.00%)	0.02% (33.33%)	0.00% (0.00%)	0.04% (100.00%)	<0.01% (27.78%)
Scopulariopsis	0.00% (0.00%)	0.00% (0.00%)	<0.01% (33.33%)	0.01% (66.67%)	<0.01% (33.33%)	<0.01% (33.33%)	<0.01% (27.78%)
Bulleromyces	0.00% (0.00%)	<0.01% (66.67%)	0.03% (33.33%)	<0.01% (33.33%)	<0.01% (33.33%)	0.00% (0.00%)	<0.01% (27.78%)
Neocatenulostroma	<0.01% (33.33%)	<0.01% (66.67%)	0.00% (0.00%)	0.00% (0.00%)	0.03% (66.67%)	0.00% (0.00%)	<0.01% (27.78%)
Vishniacozyma	0.01% (33.33%)	<0.01% (33.33%)	<0.01% (33.33%)	0.00% (0.00%)	<0.01% (66.67%)	0.00% (0.00%)	<0.01% (27.78%)
Gibberella	<0.01% (33.33%)	0.00% (0.00%)	<0.01% (33.33%)	0.00% (0.00%)	<0.01% (33.33%)	0.01% (33.33%)	<0.01% (22.22%)
Filobasidium	0.00% (0.00%)	<0.01% (66.67%)	0.00% (0.00%)	0.00% (0.00%)	0.02% (66.67%)	0.00% (0.00%)	<0.01% (22.22%)
Kwoniella	0.00% (0.00%)	<0.01% (33.33%)	<0.01% (33.33%)	0.00% (0.00%)	0.03% (66.67%)	0.00% (0.00%)	<0.01% (22.22%)
Rhizopus	0.01% (33.33%)	<0.01% (33.33%)	<0.01% (33.33%)	<0.01% (33.33%)	0.00% (0.00%)	0.00% (0.00%)	<0.01% (22.22%)
Botryosphaeria	0.00% (0.00%)	0.00% (0.00%)	0.00% (0.00%)	0.00% (0.00%)	0.00% (0.00%)	0.02% (100.00%)	<0.01% (16.67%)
Stemphylium	0.00% (0.00%)	0.00% (0.00%)	0.00% (0.00%)	0.00% (0.00%)	<0.01% (66.67%)	<0.01% (33.33%)	<0.01% (16.67%)
Curvibasidium	0.00% (0.00%)	0.00% (0.00%)	0.00% (0.00%)	0.00% (0.00%)	0.02% (100.00%)	0.00% (0.00%)	<0.01% (16.67%)
Phlebiopsis	0.00% (0.00%)	<0.01% (33.33%)	0.00% (0.00%)	0.00% (0.00%)	0.02% (66.67%)	0.00% (0.00%)	<0.01% (16.67%)
Sistotrema	0.00% (0.00%)	<0.01% (66.67%)	0.00% (0.00%)	0.00% (0.00%)	<0.01% (33.33%)	0.00% (0.00%)	<0.01% (16.67%)
Infundichalara	0.00% (0.00%)	<0.01% (66.67%)	0.00% (0.00%)	0.00% (0.00%)	<0.01% (33.33%)	0.00% (0.00%)	<0.01% (16.67%)
Xerochrysium	0.00% (0.00%)	0.00% (0.00%)	0.00% (0.00%)	<0.01% (33.33%)	<0.01% (66.67%)	0.00% (0.00%)	<0.01% (16.67%)
Chionosphaera	0.00% (0.00%)	0.00% (0.00%)	0.00% (0.00%)	<0.01% (33.33%)	<0.01% (66.67%)	0.00% (0.00%)	<0.01% (16.67%)
Boothiomyces	<0.01% (33.33%)	0.00% (0.00%)	0.00% (0.00%)	0.00% (0.00%)	0.00% (0.00%)	<0.01% (66.67%)	<0.01% (16.67%)
Hyphopichia	<0.01% (33.33%)	<0.01% (33.33%)	<0.01% (33.33%)	0.00% (0.00%)	0.00% (0.00%)	0.00% (0.00%)	<0.01% (16.66%)
Talaromyces	0.00% (0.00%)	0.02% (33.33%)	0.00% (0.00%)	<0.01% (33.33%)	0.01% (33.33%)	0.00% (0.00%)	<0.01% (16.66%)
Russula	<0.01% (33.33%)	0.01% (33.33%)	0.00% (0.00%)	0.00% (0.00%)	<0.01% (33.33%)	0.00% (0.00%)	<0.01% (16.66%)
Issatchenkia	<0.01% (33.33%)	<0.01% (33.33%)	0.00% (0.00%)	0.00% (0.00%)	<0.01% (33.33%)	0.00% (0.00%)	<0.01% (16.66%)
Phallus	<0.01% (33.33%)	0.00% (0.00%)	0.00% (0.00%)	<0.01% (33.33%)	<0.01% (33.33%)	0.00% (0.00%)	<0.01% (16.66%)
Conlarium	<0.01% (33.33%)	0.00% (0.00%)	<0.01% (33.33%)	0.00% (0.00%)	0.00% (0.00%)	<0.01% (33.33%)	<0.01% (16.66%)
Gibellulopsis	0.00% (0.00%)	0.06% (33.33%)	<0.01% (33.33%)	0.00% (0.00%)	0.00% (0.00%)	0.00% (0.00%)	<0.01% (11.11%)
Phialocephala	0.00% (0.00%)	0.03% (66.67%)	0.00% (0.00%)	0.00% (0.00%)	0.00% (0.00%)	0.00% (0.00%)	<0.01% (11.11%)
Neocucurbitaria	0.00% (0.00%)	0.00% (0.00%)	0.00% (0.00%)	0.00% (0.00%)	0.03% (66.67%)	0.00% (0.00%)	<0.01% (11.11%)
Nigrospora	<0.01% (33.33%)	0.00% (0.00%)	0.00% (0.00%)	0.00% (0.00%)	0.00% (0.00%)	<0.01% (33.33%)	<0.01% (11.11%)
Chaetomium	0.00% (0.00%)	0.00% (0.00%)	0.00% (0.00%)	0.00% (0.00%)	0.01% (66.67%)	0.00% (0.00%)	<0.01% (11.11%)
Agrocybe	0.01% (66.67%)	0.00% (0.00%)	0.00% (0.00%)	0.00% (0.00%)	0.00% (0.00%)	0.00% (0.00%)	<0.01% (11.11%)
Melanchlenus	0.00% (0.00%)	0.00% (0.00%)	0.00% (0.00%)	0.00% (0.00%)	0.01% (66.67%)	0.00% (0.00%)	<0.01% (11.11%)
Arthrinium	<0.01% (33.33%)	0.00% (0.00%)	<0.01% (33.33%)	0.00% (0.00%)	0.00% (0.00%)	0.00% (0.00%)	<0.01% (11.11%)
Pragmopora	0.00% (0.00%)	<0.01% (33.33%)	0.00% (0.00%)	0.00% (0.00%)	<0.01% (33.33%)	0.00% (0.00%)	<0.01% (11.11%)
Zygosaccharomyces	0.00% (0.00%)	<0.01% (33.33%)	0.00% (0.00%)	<0.01% (33.33%)	0.00% (0.00%)	0.00% (0.00%)	<0.01% (11.11%)
Stachybotrys	0.00% (0.00%)	<0.01% (66.67%)	0.00% (0.00%)	0.00% (0.00%)	0.00% (0.00%)	0.00% (0.00%)	<0.01% (11.11%)
Neoidriella	0.00% (0.00%)	<0.01% (66.67%)	0.00% (0.00%)	0.00% (0.00%)	0.00% (0.00%)	0.00% (0.00%)	<0.01% (11.11%)
Solicoccozyma	0.00% (0.00%)	<0.01% (33.33%)	0.00% (0.00%)	0.00% (0.00%)	<0.01% (33.33%)	0.00% (0.00%)	<0.01% (11.11%)
Jattaea	0.00% (0.00%)	0.00% (0.00%)	0.00% (0.00%)	0.00% (0.00%)	<0.01% (66.67%)	0.00% (0.00%)	<0.01% (11.11%)
Xylaria	0.00% (0.00%)	<0.01% (33.33%)	<0.01% (33.33%)	0.00% (0.00%)	0.00% (0.00%)	0.00% (0.00%)	<0.01% (11.11%)
Others	54.36% (100.00%)	9.56% (100.00%)	12.20% (100.00%)	23.79% (100.00%)	7.38% (100.00%)	5.63% (100.00%)	18.82% (100.00%)

## Sheet: Table S2(e)
Table S2(e). Genus identified as core bacterial community of different fermentation stages in Dehong origin. The column shows the mean relative abundance (occupancy of samples) across core genera.
Genus	F0	F1	F2	F3	F4	F5	Overall
Pseudomonas	42.62% (100.00%)	40.12% (100.00%)	34.02% (100.00%)	50.26% (100.00%)	21.99% (100.00%)	19.00% (100.00%)	34.67% (100.00%)
Chloroplast	26.64% (100.00%)	24.11% (100.00%)	42.22% (100.00%)	23.78% (100.00%)	47.05% (100.00%)	37.96% (100.00%)	33.63% (100.00%)
Mitochondria	21.79% (100.00%)	22.26% (100.00%)	16.38% (100.00%)	19.88% (100.00%)	22.02% (100.00%)	13.67% (100.00%)	19.33% (100.00%)
Staphylococcus	7.06% (100.00%)	12.01% (100.00%)	5.35% (100.00%)	4.90% (100.00%)	8.09% (100.00%)	28.49% (100.00%)	10.98% (100.00%)
Ralstonia	0.27% (100.00%)	0.21% (100.00%)	0.24% (100.00%)	0.21% (100.00%)	0.18% (100.00%)	0.14% (100.00%)	0.21% (100.00%)
Sphingomonas	0.07% (100.00%)	0.16% (100.00%)	0.07% (100.00%)	0.03% (100.00%)	0.01% (66.67%)	0.05% (100.00%)	0.06% (94.45%)
Stenotrophomonas	0.05% (100.00%)	0.15% (100.00%)	0.03% (100.00%)	0.01% (66.67%)	0.02% (100.00%)	0.09% (100.00%)	0.06% (94.45%)
Acinetobacter	0.10% (100.00%)	0.03% (100.00%)	0.03% (100.00%)	0.04% (100.00%)	0.07% (100.00%)	0.03% (100.00%)	0.05% (100.00%)
Aureimonas	0.05% (100.00%)	0.05% (100.00%)	0.06% (100.00%)	0.02% (66.67%)	0.02% (100.00%)	0.02% (100.00%)	0.04% (94.45%)
Massilia	0.07% (100.00%)	0.03% (100.00%)	0.03% (100.00%)	0.04% (100.00%)	0.04% (100.00%)	0.02% (100.00%)	0.04% (100.00%)
Cupriavidus	0.02% (100.00%)	0.04% (100.00%)	0.02% (100.00%)	0.02% (100.00%)	<0.01% (33.33%)	0.03% (100.00%)	0.02% (88.89%)
Aerococcus	0.02% (66.67%)	0.03% (33.33%)	<0.01% (66.67%)	0.00% (0.00%)	0.01% (66.67%)	0.02% (66.67%)	0.02% (50.00%)
Prevotella	0.00% (0.00%)	0.08% (33.33%)	<0.01% (33.33%)	<0.01% (33.33%)	<0.01% (33.33%)	<0.01% (33.33%)	0.02% (27.77%)
Methylobacterium-Methylorubrum	<0.01% (100.00%)	0.04% (100.00%)	0.03% (100.00%)	<0.01% (33.33%)	<0.01% (33.33%)	0.01% (66.67%)	0.01% (72.22%)
Fibrobacter	0.00% (0.00%)	0.07% (66.67%)	<0.01% (33.33%)	0.00% (0.00%)	0.00% (0.00%)	0.00% (0.00%)	0.01% (16.67%)
Corynebacterium	0.02% (100.00%)	0.01% (66.67%)	0.02% (66.67%)	<0.01% (66.67%)	<0.01% (66.67%)	0.00% (0.00%)	<0.01% (61.11%)
Halomonas	<0.01% (100.00%)	<0.01% (33.33%)	<0.01% (66.67%)	<0.01% (33.33%)	<0.01% (66.67%)	<0.01% (33.33%)	<0.01% (55.55%)
Brevundimonas	<0.01% (100.00%)	<0.01% (33.33%)	<0.01% (66.67%)	0.00% (0.00%)	<0.01% (33.33%)	<0.01% (66.67%)	<0.01% (50.00%)
Dialister	0.00% (0.00%)	0.00% (0.00%)	0.00% (0.00%)	0.00% (0.00%)	<0.01% (33.33%)	0.00% (0.00%)	<0.01% (5.55%)
Nocardioides	<0.01% (33.33%)	0.00% (0.00%)	0.00% (0.00%)	0.00% (0.00%)	0.00% (0.00%)	0.00% (0.00%)	<0.01% (5.55%)
Pseudoxanthomonas	0.00% (0.00%)	0.00% (0.00%)	0.00% (0.00%)	0.00% (0.00%)	0.00% (0.00%)	<0.01% (33.33%)	<0.01% (5.55%)
KD4-96	0.00% (0.00%)	0.00% (0.00%)	0.00% (0.00%)	0.00% (0.00%)	<0.01% (33.33%)	0.00% (0.00%)	<0.01% (5.55%)
Agromyces	<0.01% (33.33%)	0.00% (0.00%)	0.00% (0.00%)	0.00% (0.00%)	0.00% (0.00%)	0.00% (0.00%)	<0.01% (5.55%)
Bacteroides	0.00% (0.00%)	0.00% (0.00%)	<0.01% (33.33%)	0.00% (0.00%)	0.00% (0.00%)	0.00% (0.00%)	<0.01% (5.55%)
Muribaculaceae	0.00% (0.00%)	<0.01% (33.33%)	0.00% (0.00%)	0.00% (0.00%)	0.00% (0.00%)	0.00% (0.00%)	<0.01% (5.55%)
Akkermansia	0.00% (0.00%)	<0.01% (33.33%)	0.00% (0.00%)	0.00% (0.00%)	0.00% (0.00%)	0.00% (0.00%)	<0.01% (5.55%)
Escherichia-Shigella	0.00% (0.00%)	<0.01% (33.33%)	0.00% (0.00%)	0.00% (0.00%)	0.00% (0.00%)	0.00% (0.00%)	<0.01% (5.55%)
Agrococcus	0.00% (0.00%)	0.00% (0.00%)	0.00% (0.00%)	0.00% (0.00%)	0.00% (0.00%)	<0.01% (33.33%)	<0.01% (5.55%)
Faecalibacterium	0.00% (0.00%)	0.00% (0.00%)	<0.01% (33.33%)	0.00% (0.00%)	0.00% (0.00%)	0.00% (0.00%)	<0.01% (5.55%)
Romboutsia	0.00% (0.00%)	0.00% (0.00%)	<0.01% (33.33%)	0.00% (0.00%)	0.00% (0.00%)	0.00% (0.00%)	<0.01% (5.55%)
Desemzia	0.00% (0.00%)	<0.01% (33.33%)	0.00% (0.00%)	0.00% (0.00%)	0.00% (0.00%)	0.00% (0.00%)	<0.01% (5.55%)
Clostridium_sensu_stricto_1	0.00% (0.00%)	0.00% (0.00%)	<0.01% (33.33%)	0.00% (0.00%)	0.00% (0.00%)	0.00% (0.00%)	<0.01% (5.55%)
Psychrobacillus	0.00% (0.00%)	0.00% (0.00%)	<0.01% (33.33%)	0.00% (0.00%)	0.00% (0.00%)	0.00% (0.00%)	<0.01% (5.55%)
Pseudokineococcus	0.00% (0.00%)	0.00% (0.00%)	<0.01% (33.33%)	0.00% (0.00%)	0.00% (0.00%)	0.00% (0.00%)	<0.01% (5.55%)
Saccharibacillus	0.00% (0.00%)	0.00% (0.00%)	0.00% (0.00%)	0.00% (0.00%)	<0.01% (33.33%)	0.00% (0.00%)	<0.01% (5.55%)
Brevibacillus	0.00% (0.00%)	0.00% (0.00%)	<0.01% (33.33%)	0.00% (0.00%)	0.00% (0.00%)	0.00% (0.00%)	<0.01% (5.55%)
Leucobacter	0.00% (0.00%)	0.00% (0.00%)	<0.01% (33.33%)	0.00% (0.00%)	0.00% (0.00%)	0.00% (0.00%)	<0.01% (5.55%)
Tepidiphilus	0.00% (0.00%)	0.00% (0.00%)	0.00% (0.00%)	<0.01% (33.33%)	0.00% (0.00%)	0.00% (0.00%)	<0.01% (5.55%)
probable_genus_10	0.00% (0.00%)	<0.01% (33.33%)	0.00% (0.00%)	0.00% (0.00%)	0.00% (0.00%)	0.00% (0.00%)	<0.01% (5.55%)
Treponema	0.00% (0.00%)	<0.01% (33.33%)	0.00% (0.00%)	0.00% (0.00%)	0.00% (0.00%)	0.00% (0.00%)	<0.01% (5.55%)
Lachnospiraceae_ND3007_group	0.00% (0.00%)	0.00% (0.00%)	0.00% (0.00%)	<0.01% (33.33%)	0.00% (0.00%)	0.00% (0.00%)	<0.01% (5.55%)
Moryella	0.00% (0.00%)	0.00% (0.00%)	0.00% (0.00%)	0.00% (0.00%)	<0.01% (33.33%)	0.00% (0.00%)	<0.01% (5.55%)
Neisseria	<0.01% (33.33%)	0.00% (0.00%)	0.00% (0.00%)	0.00% (0.00%)	0.00% (0.00%)	0.00% (0.00%)	<0.01% (5.55%)
Lawsonella	<0.01% (33.33%)	0.00% (0.00%)	0.00% (0.00%)	0.00% (0.00%)	0.00% (0.00%)	0.00% (0.00%)	<0.01% (5.55%)
Nesterenkonia	<0.01% (33.33%)	0.00% (0.00%)	0.00% (0.00%)	0.00% (0.00%)	0.00% (0.00%)	0.00% (0.00%)	<0.01% (5.55%)
Prevotellaceae_UCG-001	0.00% (0.00%)	<0.01% (33.33%)	0.00% (0.00%)	0.00% (0.00%)	0.00% (0.00%)	0.00% (0.00%)	<0.01% (5.55%)
Eubacterium_hallii_group	0.00% (0.00%)	0.00% (0.00%)	<0.01% (33.33%)	0.00% (0.00%)	0.00% (0.00%)	0.00% (0.00%)	<0.01% (5.55%)
Ketogulonicigenium	0.00% (0.00%)	0.00% (0.00%)	0.00% (0.00%)	0.00% (0.00%)	<0.01% (33.33%)	0.00% (0.00%)	<0.01% (5.55%)
Klenkia	0.00% (0.00%)	0.00% (0.00%)	<0.01% (33.33%)	0.00% (0.00%)	0.00% (0.00%)	0.00% (0.00%)	<0.01% (5.55%)
Lachnospiraceae_UCG-006	0.00% (0.00%)	<0.01% (33.33%)	0.00% (0.00%)	0.00% (0.00%)	0.00% (0.00%)	0.00% (0.00%)	<0.01% (5.55%)
Candidatus_Hamiltonella	<0.01% (33.33%)	0.00% (0.00%)	0.00% (0.00%)	0.00% (0.00%)	0.00% (0.00%)	0.00% (0.00%)	<0.01% (5.55%)
Succiniclasticum	0.00% (0.00%)	0.00% (0.00%)	0.00% (0.00%)	0.00% (0.00%)	<0.01% (33.33%)	0.00% (0.00%)	<0.01% (5.55%)
Aeromonas	0.00% (0.00%)	0.00% (0.00%)	<0.01% (33.33%)	0.00% (0.00%)	0.00% (0.00%)	0.00% (0.00%)	<0.01% (5.55%)
WCHB1-41	0.00% (0.00%)	<0.01% (33.33%)	0.00% (0.00%)	0.00% (0.00%)	0.00% (0.00%)	0.00% (0.00%)	<0.01% (5.55%)
Enhydrobacter	0.00% (0.00%)	0.00% (0.00%)	<0.01% (33.33%)	0.00% (0.00%)	0.00% (0.00%)	0.00% (0.00%)	<0.01% (5.55%)
Bacillus	<0.01% (66.67%)	<0.01% (33.33%)	<0.01% (33.33%)	<0.01% (33.33%)	0.00% (0.00%)	0.02% (100.00%)	<0.01% (44.44%)
Xanthomonas	0.01% (33.33%)	0.01% (100.00%)	0.00% (0.00%)	<0.01% (66.67%)	<0.01% (33.33%)	<0.01% (33.33%)	<0.01% (44.44%)
Paracoccus	<0.01% (33.33%)	<0.01% (66.67%)	<0.01% (33.33%)	<0.01% (33.33%)	0.00% (0.00%)	<0.01% (33.33%)	<0.01% (33.33%)
Brachybacterium	<0.01% (33.33%)	<0.01% (33.33%)	<0.01% (33.33%)	<0.01% (33.33%)	<0.01% (66.67%)	0.00% (0.00%)	<0.01% (33.33%)
Lactobacillus	<0.01% (33.33%)	0.03% (66.67%)	<0.01% (33.33%)	<0.01% (33.33%)	0.00% (0.00%)	<0.01% (33.33%)	<0.01% (33.33%)
Saccharofermentans	<0.01% (33.33%)	0.01% (66.67%)	0.00% (0.00%)	<0.01% (66.67%)	<0.01% (33.33%)	0.00% (0.00%)	<0.01% (33.33%)
Comamonas	0.00% (0.00%)	<0.01% (33.33%)	<0.01% (33.33%)	<0.01% (33.33%)	<0.01% (33.33%)	<0.01% (66.67%)	<0.01% (33.33%)
Glutamicibacter	<0.01% (66.67%)	<0.01% (66.67%)	<0.01% (33.33%)	0.00% (0.00%)	0.00% (0.00%)	0.00% (0.00%)	<0.01% (27.78%)
Allorhizobium-Neorhizobium-Pararhizobium-Rhizobium	<0.01% (33.33%)	<0.01% (33.33%)	0.00% (0.00%)	<0.01% (33.33%)	0.00% (0.00%)	<0.01% (66.67%)	<0.01% (27.78%)
Novosphingobium	<0.01% (33.33%)	<0.01% (66.67%)	0.00% (0.00%)	0.00% (0.00%)	0.00% (0.00%)	<0.01% (33.33%)	<0.01% (22.22%)
Amaricoccus	<0.01% (100.00%)	0.00% (0.00%)	0.00% (0.00%)	0.00% (0.00%)	0.00% (0.00%)	<0.01% (33.33%)	<0.01% (22.22%)
Curtobacterium	0.01% (66.67%)	<0.01% (33.33%)	0.00% (0.00%)	0.00% (0.00%)	<0.01% (33.33%)	0.00% (0.00%)	<0.01% (22.22%)
Micrococcus	0.00% (0.00%)	0.01% (100.00%)	<0.01% (33.33%)	0.00% (0.00%)	0.00% (0.00%)	0.00% (0.00%)	<0.01% (22.22%)
Tumebacillus	<0.01% (33.33%)	0.00% (0.00%)	0.00% (0.00%)	<0.01% (66.67%)	0.00% (0.00%)	0.00% (0.00%)	<0.01% (16.67%)
Terribacillus	<0.01% (33.33%)	0.00% (0.00%)	0.00% (0.00%)	0.00% (0.00%)	<0.01% (66.67%)	0.00% (0.00%)	<0.01% (16.67%)
Thermoactinomyces	0.00% (0.00%)	0.00% (0.00%)	<0.01% (33.33%)	0.00% (0.00%)	0.00% (0.00%)	<0.01% (66.67%)	<0.01% (16.67%)
Salipaludibacillus	<0.01% (33.33%)	0.00% (0.00%)	0.00% (0.00%)	0.00% (0.00%)	<0.01% (66.67%)	0.00% (0.00%)	<0.01% (16.67%)
Ruminococcus	<0.01% (33.33%)	<0.01% (66.67%)	0.00% (0.00%)	0.00% (0.00%)	0.00% (0.00%)	0.00% (0.00%)	<0.01% (16.67%)
Enterococcus	<0.01% (33.33%)	<0.01% (33.33%)	0.00% (0.00%)	0.00% (0.00%)	0.00% (0.00%)	<0.01% (33.33%)	<0.01% (16.66%)
Eubacterium_ruminantium_group	<0.01% (33.33%)	<0.01% (33.33%)	0.00% (0.00%)	0.00% (0.00%)	0.00% (0.00%)	<0.01% (33.33%)	<0.01% (16.66%)
Syntrophococcus	<0.01% (33.33%)	<0.01% (33.33%)	0.00% (0.00%)	0.00% (0.00%)	0.00% (0.00%)	<0.01% (33.33%)	<0.01% (16.66%)
Streptomyces	0.00% (0.00%)	0.00% (0.00%)	<0.01% (33.33%)	0.00% (0.00%)	0.00% (0.00%)	<0.01% (33.33%)	<0.01% (11.11%)
Kocuria	0.00% (0.00%)	0.00% (0.00%)	<0.01% (33.33%)	0.00% (0.00%)	<0.01% (33.33%)	0.00% (0.00%)	<0.01% (11.11%)
Paenibacillus	0.00% (0.00%)	0.00% (0.00%)	<0.01% (33.33%)	0.00% (0.00%)	<0.01% (33.33%)	0.00% (0.00%)	<0.01% (11.11%)
Lautropia	0.00% (0.00%)	<0.01% (33.33%)	0.00% (0.00%)	<0.01% (33.33%)	0.00% (0.00%)	0.00% (0.00%)	<0.01% (11.11%)
Sphingobium	0.00% (0.00%)	<0.01% (33.33%)	0.00% (0.00%)	0.00% (0.00%)	0.00% (0.00%)	<0.01% (33.33%)	<0.01% (11.11%)
Achromobacter	<0.01% (33.33%)	0.00% (0.00%)	0.00% (0.00%)	0.00% (0.00%)	<0.01% (33.33%)	0.00% (0.00%)	<0.01% (11.11%)
Caulobacter	<0.01% (66.67%)	0.00% (0.00%)	0.00% (0.00%)	0.00% (0.00%)	0.00% (0.00%)	0.00% (0.00%)	<0.01% (11.11%)
Bifidobacterium	0.00% (0.00%)	0.00% (0.00%)	<0.01% (33.33%)	0.00% (0.00%)	0.00% (0.00%)	<0.01% (33.33%)	<0.01% (11.11%)
Blautia	<0.01% (33.33%)	0.00% (0.00%)	0.00% (0.00%)	0.00% (0.00%)	0.00% (0.00%)	<0.01% (33.33%)	<0.01% (11.11%)
Cutibacterium	0.00% (0.00%)	0.00% (0.00%)	<0.01% (33.33%)	0.00% (0.00%)	<0.01% (33.33%)	0.00% (0.00%)	<0.01% (11.11%)
Alkanindiges	0.00% (0.00%)	0.00% (0.00%)	0.00% (0.00%)	<0.01% (33.33%)	0.00% (0.00%)	<0.01% (33.33%)	<0.01% (11.11%)
Candidatus_Portiera	0.00% (0.00%)	0.00% (0.00%)	<0.01% (33.33%)	0.00% (0.00%)	0.00% (0.00%)	<0.01% (33.33%)	<0.01% (11.11%)
Others	1.12% (100.00%)	0.44% (100.00%)	1.42% (100.00%)	0.75% (100.00%)	0.42% (100.00%)	0.40% (100.00%)	0.76% (100.00%)

## Sheet: Table S2(f)
Table S2(f). Genus identified as core fungal community of different fermentation stages in Dehong origin. The column shows the mean relative abundance (occupancy of samples) across core genera.
Genus	F0	F1	F2	F3	F4	F5	Overall
Aspergillus	73.33% (100.00%)	80.09% (100.00%)	47.14% (100.00%)	58.77% (100.00%)	62.12% (100.00%)	17.47% (100.00%)	56.49% (100.00%)
Cladosporium	0.73% (100.00%)	0.62% (100.00%)	1.27% (100.00%)	0.66% (100.00%)	0.59% (100.00%)	2.43% (100.00%)	1.05% (100.00%)
Trichomonascus	0.02% (100.00%)	0.02% (66.67%)	0.03% (100.00%)	0.03% (100.00%)	1.45% (100.00%)	2.15% (100.00%)	0.61% (94.45%)
Wallemia	0.51% (100.00%)	0.15% (100.00%)	0.15% (100.00%)	0.24% (100.00%)	0.34% (100.00%)	0.15% (66.67%)	0.26% (94.44%)
Alternaria	0.23% (100.00%)	0.18% (100.00%)	0.16% (100.00%)	0.23% (100.00%)	0.04% (100.00%)	0.09% (100.00%)	0.15% (100.00%)
Penicillium	0.30% (100.00%)	0.06% (66.67%)	<0.01% (100.00%)	0.03% (66.67%)	0.02% (66.67%)	0.01% (33.33%)	0.07% (72.22%)
Fusarium	0.03% (100.00%)	0.01% (66.67%)	<0.01% (33.33%)	<0.01% (33.33%)	<0.01% (33.33%)	0.17% (100.00%)	0.04% (61.11%)
Xeromyces	0.00% (0.00%)	0.21% (33.33%)	<0.01% (100.00%)	<0.01% (66.67%)	0.00% (0.00%)	<0.01% (33.33%)	0.04% (38.89%)
Sampaiozyma	0.10% (100.00%)	0.03% (33.33%)	<0.01% (33.33%)	0.00% (0.00%)	<0.01% (33.33%)	0.04% (100.00%)	0.03% (50.00%)
Filobasidium	0.02% (100.00%)	<0.01% (100.00%)	<0.01% (33.33%)	0.01% (100.00%)	0.01% (66.67%)	0.02% (66.67%)	0.01% (77.78%)
Sporobolomyces	0.02% (66.67%)	0.02% (100.00%)	0.01% (66.67%)	0.03% (66.67%)	<0.01% (33.33%)	<0.01% (33.33%)	0.01% (61.11%)
Stemphylium	<0.01% (33.33%)	0.04% (66.67%)	<0.01% (66.67%)	<0.01% (66.67%)	<0.01% (33.33%)	0.00% (0.00%)	0.01% (44.45%)
Periconia	0.02% (66.67%)	0.00% (0.00%)	<0.01% (66.67%)	<0.01% (33.33%)	0.00% (0.00%)	0.05% (33.33%)	0.01% (33.33%)
Plectosphaerella	0.00% (0.00%)	0.00% (0.00%)	0.00% (0.00%)	0.00% (0.00%)	<0.01% (33.33%)	0.00% (0.00%)	<0.01% (5.55%)
Deconica	0.00% (0.00%)	0.00% (0.00%)	<0.01% (33.33%)	0.00% (0.00%)	0.00% (0.00%)	0.00% (0.00%)	<0.01% (5.55%)
Heterotruncatella	0.00% (0.00%)	0.00% (0.00%)	<0.01% (33.33%)	0.00% (0.00%)	0.00% (0.00%)	0.00% (0.00%)	<0.01% (5.55%)
Phoma	0.00% (0.00%)	0.00% (0.00%)	0.00% (0.00%)	<0.01% (33.33%)	0.00% (0.00%)	0.00% (0.00%)	<0.01% (5.55%)
Staphylotrichum	0.00% (0.00%)	0.00% (0.00%)	0.00% (0.00%)	0.00% (0.00%)	0.00% (0.00%)	<0.01% (33.33%)	<0.01% (5.55%)
Saccharomyces	0.00% (0.00%)	0.00% (0.00%)	0.00% (0.00%)	0.00% (0.00%)	0.00% (0.00%)	0.03% (33.33%)	<0.01% (5.55%)
Coniothyrium	0.00% (0.00%)	0.00% (0.00%)	<0.01% (33.33%)	0.00% (0.00%)	0.00% (0.00%)	0.00% (0.00%)	<0.01% (5.55%)
Hyphopichia	0.00% (0.00%)	0.00% (0.00%)	0.00% (0.00%)	0.00% (0.00%)	0.00% (0.00%)	0.02% (33.33%)	<0.01% (5.55%)
Neocucurbitaria	0.00% (0.00%)	0.00% (0.00%)	<0.01% (33.33%)	0.00% (0.00%)	0.00% (0.00%)	0.00% (0.00%)	<0.01% (5.55%)
Talaromyces	0.00% (0.00%)	0.00% (0.00%)	<0.01% (33.33%)	0.00% (0.00%)	0.00% (0.00%)	0.00% (0.00%)	<0.01% (5.55%)
Nigrospora	0.00% (0.00%)	0.00% (0.00%)	<0.01% (33.33%)	0.00% (0.00%)	0.00% (0.00%)	0.00% (0.00%)	<0.01% (5.55%)
Issatchenkia	<0.01% (33.33%)	0.00% (0.00%)	0.00% (0.00%)	0.00% (0.00%)	0.00% (0.00%)	0.00% (0.00%)	<0.01% (5.55%)
Meyerozyma	0.00% (0.00%)	0.00% (0.00%)	0.00% (0.00%)	0.00% (0.00%)	<0.01% (33.33%)	0.00% (0.00%)	<0.01% (5.55%)
Pragmopora	0.00% (0.00%)	0.00% (0.00%)	<0.01% (33.33%)	0.00% (0.00%)	0.00% (0.00%)	0.00% (0.00%)	<0.01% (5.55%)
Conlarium	0.00% (0.00%)	0.00% (0.00%)	0.00% (0.00%)	0.00% (0.00%)	0.00% (0.00%)	<0.01% (33.33%)	<0.01% (5.55%)
Cenococcum	0.00% (0.00%)	0.00% (0.00%)	0.00% (0.00%)	<0.01% (33.33%)	0.00% (0.00%)	0.00% (0.00%)	<0.01% (5.55%)
Hyphodontia	0.00% (0.00%)	0.00% (0.00%)	0.00% (0.00%)	0.00% (0.00%)	<0.01% (33.33%)	0.00% (0.00%)	<0.01% (5.55%)
Melanocarpus	0.00% (0.00%)	0.00% (0.00%)	<0.01% (33.33%)	0.00% (0.00%)	0.00% (0.00%)	0.00% (0.00%)	<0.01% (5.55%)
Apiosordaria	0.00% (0.00%)	<0.01% (33.33%)	0.00% (0.00%)	0.00% (0.00%)	0.00% (0.00%)	0.00% (0.00%)	<0.01% (5.55%)
Ascosphaera	0.00% (0.00%)	0.00% (0.00%)	<0.01% (33.33%)	0.00% (0.00%)	0.00% (0.00%)	0.00% (0.00%)	<0.01% (5.55%)
Leptospora	0.00% (0.00%)	0.00% (0.00%)	0.00% (0.00%)	<0.01% (33.33%)	0.00% (0.00%)	0.00% (0.00%)	<0.01% (5.55%)
Zopfiella	0.00% (0.00%)	0.00% (0.00%)	0.00% (0.00%)	0.00% (0.00%)	0.00% (0.00%)	<0.01% (33.33%)	<0.01% (5.55%)
Vishniacozyma	0.01% (66.67%)	0.00% (0.00%)	<0.01% (33.33%)	0.02% (100.00%)	0.00% (0.00%)	<0.01% (33.33%)	<0.01% (38.89%)
Gibellulopsis	<0.01% (100.00%)	0.03% (33.33%)	<0.01% (33.33%)	0.00% (0.00%)	0.00% (0.00%)	<0.01% (33.33%)	<0.01% (33.33%)
Colletotrichum	<0.01% (66.67%)	0.02% (33.33%)	0.00% (0.00%)	<0.01% (33.33%)	0.00% (0.00%)	0.00% (0.00%)	<0.01% (22.22%)
Bulleromyces	0.00% (0.00%)	<0.01% (33.33%)	<0.01% (66.67%)	<0.01% (33.33%)	0.00% (0.00%)	0.00% (0.00%)	<0.01% (22.22%)
Cercospora	<0.01% (66.67%)	0.00% (0.00%)	0.00% (0.00%)	0.00% (0.00%)	<0.01% (33.33%)	0.00% (0.00%)	<0.01% (16.67%)
Scopulariopsis	<0.01% (100.00%)	0.00% (0.00%)	0.00% (0.00%)	0.00% (0.00%)	0.00% (0.00%)	0.00% (0.00%)	<0.01% (16.67%)
Acremonium	<0.01% (33.33%)	<0.01% (33.33%)	<0.01% (33.33%)	0.00% (0.00%)	0.00% (0.00%)	0.00% (0.00%)	<0.01% (16.66%)
Mortierella	<0.01% (33.33%)	<0.01% (33.33%)	0.00% (0.00%)	0.00% (0.00%)	0.00% (0.00%)	<0.01% (33.33%)	<0.01% (16.66%)
Oidiodendron	0.00% (0.00%)	0.00% (0.00%)	0.00% (0.00%)	0.00% (0.00%)	0.00% (0.00%)	<0.01% (66.67%)	<0.01% (11.11%)
Trichoderma	0.00% (0.00%)	0.00% (0.00%)	0.00% (0.00%)	0.00% (0.00%)	0.00% (0.00%)	<0.01% (66.67%)	<0.01% (11.11%)
Hormonema	0.00% (0.00%)	0.00% (0.00%)	<0.01% (66.67%)	0.00% (0.00%)	0.00% (0.00%)	0.00% (0.00%)	<0.01% (11.11%)
Aequabiliella	0.00% (0.00%)	0.00% (0.00%)	<0.01% (66.67%)	0.00% (0.00%)	0.00% (0.00%)	0.00% (0.00%)	<0.01% (11.11%)
Aureobasidium	<0.01% (33.33%)	0.00% (0.00%)	<0.01% (33.33%)	0.00% (0.00%)	0.00% (0.00%)	0.00% (0.00%)	<0.01% (11.11%)
Malassezia	0.00% (0.00%)	<0.01% (33.33%)	0.00% (0.00%)	0.00% (0.00%)	0.00% (0.00%)	0.03% (33.33%)	<0.01% (11.11%)
Russula	0.00% (0.00%)	0.00% (0.00%)	<0.01% (33.33%)	<0.01% (33.33%)	0.00% (0.00%)	0.00% (0.00%)	<0.01% (11.11%)
Rhizopus	<0.01% (33.33%)	0.00% (0.00%)	<0.01% (33.33%)	0.00% (0.00%)	0.00% (0.00%)	0.00% (0.00%)	<0.01% (11.11%)
Coprinellus	0.00% (0.00%)	0.00% (0.00%)	<0.01% (33.33%)	0.00% (0.00%)	0.00% (0.00%)	<0.01% (33.33%)	<0.01% (11.11%)
Coprinopsis	0.00% (0.00%)	0.00% (0.00%)	<0.01% (66.67%)	0.00% (0.00%)	0.00% (0.00%)	0.00% (0.00%)	<0.01% (11.11%)
Debaryomyces	0.00% (0.00%)	0.00% (0.00%)	0.00% (0.00%)	<0.01% (33.33%)	0.00% (0.00%)	<0.01% (33.33%)	<0.01% (11.11%)
Sterigmatomyces	<0.01% (33.33%)	0.00% (0.00%)	0.00% (0.00%)	<0.01% (33.33%)	0.00% (0.00%)	0.00% (0.00%)	<0.01% (11.11%)
Corynespora	0.00% (0.00%)	0.00% (0.00%)	<0.01% (33.33%)	0.00% (0.00%)	<0.01% (33.33%)	0.00% (0.00%)	<0.01% (11.11%)
Others	24.65% (100.00%)	18.50% (100.00%)	51.13% (100.00%)	39.94% (100.00%)	35.40% (100.00%)	77.28% (100.00%)	41.15% (100.00%)
